# Supplementary material for: Association between the morphokinetics of in-vitro-derived bovine embryos and the transcriptomic profile of the derived blastocysts
Source: PLoS One. 2022 Oct 26;17(10):e0276642. doi: 10.1371/journal.pone.0276642 (PMC9604948; doi:10.1371/journal.pone.0276642)
Supplement: S1 File — (XLSX) [file pone.0276642.s001.xlsx]

## Sheet: syn vs. asyn 
#%result_name=Analysis_32
#%array_type=BovGene-1_0-st
#%annotation=BovGene-1_0-st-v1.na36.umd3.transcript.csv
#%comparison=Sync vs Async
ID	syn Avg (log2)	asyn Avg (log2)	Fold Change	P-val	FDR P-val	Gene Symbol	Description
12908922	5.74	4.67	2.09	0.0098	0.3219	ACRC	acidic repeat containing
12894676	5.46	4.45	2.02	0.0009	0.1625	AGTPBP1	ATP/GTP binding protein 1
12892676	4.94	3.58	2.56	0.0461	0.4898	ALDH1A1	aldehyde dehydrogenase 1 family, member A1
12910228	5.18	4.03	2.23	0.0039	0.2544	AMMECR1	Alport syndrome, mental retardation, midface hypoplasia and elliptocytosis chromosomal region gene 1
12903835	6.14	4.47	3.19	0.0084	0.3095	ARL13A	ADP-ribosylation factor-like 13A
12865033	7.08	5.79	2.44	0.0187	0.3843	BCL2L14	BCL2-like 14 (apoptosis facilitator)
12910364	8.2	6.82	2.6	0.0215	0.3985	BEX2	brain expressed X-linked 2
12873401	6.15	4.94	2.31	0.0322	0.4456	BMPR1B	bone morphogenetic protein receptor, type IB
12853353	6.45	5.41	2.05	0.0002	0.0756	CAV2	caveolin 2
12905967	5.75	4.64	2.16	0.0182	0.384	CCDC160	coiled-coil domain containing 160
12791099	4.65	6.1	-2.74	0.018	0.384	CERS3	ceramide synthase 3
12725954	7.18	5.82	2.57	0.0033	0.2386	CPQ	carboxypeptidase Q
12906243	6.67	5.39	2.42	0.0002	0.0732	CT47B1	cancer/testis antigen family 147, member B1
12910237	6.03	5	2.05	0.0217	0.4009	CT55	cancer/testis antigen 55
12908119	7.25	4.08	8.95	0.0013	0.1832	CXHXorf57	chromosome X open reading frame, human CXorf57
12853428	5.69	6.87	-2.27	0.0305	0.438	CYP51A1	cytochrome P450, family 51, subfamily A, polypeptide 1
12685446	6.15	4.88	2.4	0.0002	0.0702	DAZL	deleted in azoospermia-like
12910493	5.17	6.38	-2.31	0.0033	0.2386	DDX3Y; LOC100851649	DEAD (Asp-Glu-Ala-Asp) box polypeptide 3, Y-linked; ATP-dependent RNA helicase DDX3X-like
12755296	6.47	4.81	3.15	4.8e-05	0.0451	DUXA	double homeobox A
12910270	6.65	5.21	2.72	0.0032	0.237	EDA	ectodysplasin A
12906413	4.62	5.73	-2.16	0.0004	0.118	EIF2S3Y	eukaryotic translation initiation factor 2, subunit 3, structural gene Y-linked
12885681	7.3	5.64	3.17	0.001	0.1625	ELAVL3	ELAV like neuron-specific RNA binding protein 3
12885399	5.14	6.16	-2.03	0.0041	0.258	ERAP1	endoplasmic reticulum aminopeptidase 1
12690050	7.95	9.13	-2.27	0.0076	0.3043	F2RL1	coagulation factor II (thrombin) receptor-like 1
12831035	7.87	9.09	-2.33	0.0017	0.1976	FADS2; LOC101910040	fatty acid desaturase 2; uncharacterized LOC101910040
12842784	5.48	6.99	-2.85	0.0212	0.3963	FCGR2B	Fc fragment of IgG, low affinity IIb, receptor (CD32)
12905566	9	7.92	2.11	0.0031	0.2336	FMR1NB	fragile X mental retardation 1 neighbor
12723396	5.55	4.36	2.28	0.0147	0.3571	GDAP1	ganglioside induced differentiation associated protein 1
12842911	6.67	5.47	2.29	0.0221	0.4043	GSTM1	glutathione S-transferase M1
12841230	6.04	4.51	2.88	0.0006	0.1371	GSTM3	glutathione S-transferase mu 3 (brain)
12789043	6.6	5.55	2.06	0.0249	0.4183	GZMB; LOC100125946	granzyme B (granzyme 2, cytotoxic T-lymphocyte-associated serine esterase 1); uncharacterized LOC100125946
12727546	10.87	8.68	4.55	0.0448	0.4863	HBG; LOC788610; LOC781674	hemoglobin, gamma; hemoglobin, gamma 2; hemoglobin fetal subunit beta
12806768	5.01	6.05	-2.05	0.036	0.4596	HIST1H2AH	histone cluster 1, H2ah
12785196	6.93	8.27	-2.52	0.0212	0.3963	HMGCS1	3-hydroxy-3-methylglutaryl-CoA synthase 1 (soluble)
12905959	7.24	5.97	2.41	0.0087	0.3107	HMGN5	high mobility group nucleosome binding domain 5
12804546	7.9	6.8	2.14	0.0038	0.2501	HSPA1A	heat shock 70kDa protein 1A
12775325	7.63	5.68	3.87	0.0148	0.3571	LOC504995; GDF3	growth differentiation factor 3 pseudogene; growth differentiation factor 3
12789337	4.42	3.12	2.47	0.0027	0.2314	LOC505326	mast cell protease 1A
12878571	7.87	6.7	2.25	0.0001	0.059	LOC510631	heterogeneous nuclear ribonucleoproteins A2/B1-like
12763059	4.03	2.56	2.78	0.0429	0.4806	LOC512973	olfactory receptor 4D1
12834265	7.38	5.09	4.9	0.0007	0.1434	LOC528630	tripartite motif-containing protein 43
12681169	4.95	3.1	3.61	0.0037	0.2486	LOC529036	transmembrane protein 45A-like
12909183	6.33	4.67	3.17	5.8e-05	0.0474	LOC532367	melanoma-associated antigen B16
12909518	6.27	5.13	2.2	0.0019	0.2101	LOC536148	A-kinase anchor protein 17B
12880990	7.33	6.18	2.22	0.0002	0.0725	LOC538435	heterogeneous nuclear ribonucleoproteins A2/B1
12909729	6.03	4.81	2.34	0.0002	0.0749	LOC538872	dual specificity phosphatase 18-like
12902782	8.02	5.62	5.29	0.0002	0.0806	LOC616431; LOC101902714	late histone H2B.L4; late histone H2B.L4-like
12717232	5.84	4.62	2.33	0.0193	0.3873	LOC618696	trophoblast Kunitz domain protein 1-like
12906512	5.08	4.07	2.01	0.0036	0.2463	LOC777601	uncharacterized LOC777601
12906008	7.08	4.82	4.8	0.0011	0.1703	LOC781152; LOC784298	P antigen family, member 3 (prostate associated)-like; X antigen family member 5-like
12910436	7.97	6.09	3.68	0.0012	0.1806	LOC781486	melanoma-associated antigen B1
12906029	4.89	3.67	2.33	0.0002	0.0702	LOC781895	uncharacterized LOC781895
12841676	9.2	7.96	2.36	0.0104	0.3287	LOC782781	uncharacterized LOC782781
12906068	6.3	4.66	3.13	9.35e-05	0.0559	LOC783404; LOC783449; LOC788940; LOC783362; LOC786942	uncharacterized LOC783404; uncharacterized LOC783449; uncharacterized LOC788940; uncharacterized LOC783362; uncharacterized LOC786942
12910332	10.23	8.62	3.05	0.0114	0.3404	LOC783509; LOC783472; LOC101909350	cancer/testis antigen 2-like; EKC/KEOPS complex subunit LAGE3-like; uncharacterized LOC101909350
12902320	5.36	4.25	2.16	0.0492	0.4969	LOC783993	ferritin light chain
12863039	4.28	5.89	-3.06	0.0006	0.1347	LOC784883	putative gamma-taxilin-like protein CYorf15B
12823275	5.22	4.14	2.11	9.5e-05	0.0559	LOC785540	cytochrome P450 2C31
12906193	7.43	6.4	2.04	0.0066	0.2995	LOC786285; LOC101902584	cancer/testis antigen 47A; uncharacterized LOC101902584
12910704	8.25	5.58	6.38	3.09e-05	0.0446	LOC786530	germ cell-less homolog 1 pseudogene
12846849	6.3	7.4	-2.15	0.012	0.344	LOC786781; CTH	cystathionine gamma-lyase-like; cystathionine gamma-lyase
12906231	9.3	5.99	9.97	0.0069	0.2995	LOC786942; LOC783404; LOC786770	uncharacterized LOC786942; uncharacterized LOC783404; uncharacterized LOC786770
12906158	7.79	6.27	2.88	8.24e-05	0.0547	LOC787505; LOC100335162; LOC104968441; MGC152340; LOC782010	uncharacterized protein CXorf49 homolog; uncharacterized LOC785476
12825663	7.11	6.1	2.01	0.0002	0.0726	LOC789175	beta-defensin 103B-like
12760122	6.05	4.83	2.33	0.0275	0.4262	LOC789309	F-box only protein 27
12906365	6.04	4.48	2.93	5.25e-07	0.011	LOC100126054	spindlin-like
12902239	5.75	3.9	3.59	0.0003	0.0811	LOC100137858	cancer/testis antigen 47A
12902653	9.91	6.98	7.62	4.17e-05	0.0446	LOC100137858; LOC100848670	cancer/testis antigen 47A; cancer/testis antigen 47A-like
12824671	5.88	4.22	3.16	0.0237	0.4113	LOC100140788	zinc finger protein 239-like
12745080	4.01	2.86	2.22	0.0002	0.0727	LOC100140839	vesicle transport protein SFT2A
12902405	6.97	4.84	4.37	5.29e-05	0.0462	LOC100296529	spermatid nuclear transition protein 3
12902425	9.55	8.36	2.28	0.0007	0.1434	LOC100297779	P antigen family member 3
12882732	4.36	5.74	-2.59	0.0009	0.1554	LOC100298064	hepatitis A virus cellular receptor 1
12902439	10.55	7.07	11.13	0.0005	0.1264	LOC100298655; LOC104970272	spermatid nuclear transition protein 3; uncharacterized LOC104970272
12906561	6.95	4.61	5.05	0.0002	0.0725	LOC100300684	cancer/testis antigen 47B
12906564	5.4	4.27	2.19	0.0043	0.2607	LOC100301024	histone H2B type 1-A
12906673	5.43	4.38	2.07	0.0033	0.2386	LOC100336610; LOC104970620; LOC100851174	uncharacterized LOC100336610; uncharacterized LOC104970620; uncharacterized LOC100851174
12888957	7.54	5.15	5.22	1.47e-06	0.011	LOC100336702	uncharacterized LOC100336702
12745255	7.58	9.56	-3.94	0.0045	0.2639	LOC100336994	zinc finger protein 280B-like
12906467	11	6.57	21.52	1.89e-05	0.0308	LOC100847253; LOC100848779; LOC100296569; LOC100847348	uncharacterized LOC100847253; uncharacterized LOC100848779; uncharacterized LOC100296569; uncharacterized LOC100847348
12906714	9.06	5.61	10.95	1.1e-05	0.0206	LOC100847253; LOC100849038; LOC104976328	uncharacterized LOC100847253; uncharacterized LOC100849038; uncharacterized LOC104976328
12908622	8.68	7.5	2.26	0.0007	0.1434	LOC100849106; LOC520085	melanoma-associated antigen B10-like; melanoma-associated antigen B10
12902656	9.88	5.81	16.83	9.53e-05	0.0559	LOC100850277; LOC100336658; LOC104969694	uncharacterized LOC100850277; uncharacterized LOC100336658; uncharacterized LOC104969694
12906514	4.74	3.65	2.12	0.0026	0.2302	LOC100851174	uncharacterized LOC100851174
12902506	7.26	5.4	3.63	0.0006	0.1334	LOC101904674	X antigen family member 5-like
12906253	7.27	5.83	2.7	0.0029	0.2323	LOC101905505; LOC100851896	protein FAM209A-like
12904242	7.75	6.11	3.12	0.014	0.3529	LOC101905830	ferritin heavy chain-like
12902757	6.81	5.21	3.04	0.0013	0.182	LOC101909139	melanoma-associated antigen B2-like
12888810	8.69	5.81	7.39	3.62e-05	0.0446	LOC101909682; LOC104970313	uncharacterized LOC101909682; uncharacterized LOC104970313
12904797	5.31	2.85	5.5	0.0029	0.2323	LOC104968409	piezo-type mechanosensitive ion channel component 2-like
12748258	8.18	10.2	-4.06	0.0127	0.3509	LOC104968483	zinc finger protein 280B-like
12910754	6.83	5.09	3.32	0.0005	0.1251	LOC104968627; LOC787476	fibrous sheath-interacting protein 2-like
12835702	4.75	3.54	2.31	0.0491	0.4969	LOC104971820	transcription factor Sp4-like
12906034	9.85	5.43	21.45	0.0008	0.1518	LOC104976336	uncharacterized LOC104976336
12863965	5.88	4.87	2.02	0.0342	0.4568	LYZ3	lysozyme 3
12910367	6.18	4.85	2.53	3.47e-05	0.0446	MAGEB4	melanoma antigen family B, 4
12910455	6	2.86	8.8	0.0014	0.1844	MGC148328; LOC104968605; LOC781841; LOC100850168; LOC100849303; LOC100335742; LOC104970483; LOC100298655	uncharacterized LOC783058; spermatid nuclear transition protein 3-like; uncharacterized LOC781841; uncharacterized LOC100849303; uncharacterized LOC100335742; uncharacterized LOC104970483; spermatid nuclear transition protein 3
12902548	7.78	6.7	2.11	0.0136	0.351	MIR500	microRNA mir-500
12876519	3.12	4.29	-2.25	0.0129	0.3509	MIR2462	microRNA mir-2462
12905365	5.15	3.99	2.24	0.0002	0.0725	MORC4	MORC family CW-type zinc finger 4
12889080	5.48	4.27	2.32	0.0005	0.1215	NEFM; LOC104968687	neurofilament, medium polypeptide; neurofilament medium polypeptide
12905866	6	4.76	2.37	0.002	0.2155	NUDT10	nudix (nucleoside diphosphate linked moiety X)-type motif 10
12693599	7.1	8.18	-2.11	0.0112	0.3371	PCK2	phosphoenolpyruvate carboxykinase 2 (mitochondrial)
12827195	5.03	3.75	2.42	0.0091	0.3122	PHYHIPL	phytanoyl-CoA 2-hydroxylase interacting protein-like
12687084	5.37	6.51	-2.2	0.0047	0.2643	PIGP	phosphatidylinositol glycan anchor biosynthesis, class P
12699877	4.83	3.64	2.28	0.0016	0.1944	REG3G	regenerating islet-derived 3 gamma
12910664	8.04	6.43	3.06	3.86e-05	0.0446	RHOXF1	Rhox homeobox family, member 1
12907723	8.83	7.45	2.61	9.78e-05	0.0559	SAT1	spermidine/spermine N1-acetyltransferase 1
12904467	6.28	4.55	3.32	0.0017	0.1964	SCML2	sex comb on midleg-like 2 (Drosophila)
12698070	4.25	5.54	-2.44	0.04	0.4702	SLC4A5	solute carrier family 4 (sodium bicarbonate cotransporter), member 5
12695993	4.69	5.85	-2.22	0.0189	0.3866	SLC10A1	solute carrier family 10 (sodium/bile acid cotransporter), member 1
12718310	6.4	4.95	2.75	1.66e-05	0.0289	SLPI	secretory leukocyte peptidase inhibitor
12908867	3.87	2.83	2.05	0.0025	0.229	SPIN2B	spindlin family, member 2B
12732926	4.9	6.02	-2.17	0.0136	0.351	SYT9	synaptotagmin IX
12908725	5.68	4.53	2.22	6.85e-05	0.0502	TCP11X2	t-complex 11 family, X-linked 2
12849726	3.8	5.36	-2.95	0.0033	0.2386	TMEM106B	transmembrane protein 106B
12784533	7.9	6.85	2.07	0.0467	0.4904	TUBA4A	tubulin, alpha 4a
12812144	7.17	8.2	-2.04	0.0007	0.1459	WBSCR27	Williams Beuren syndrome chromosome region 27
12906798	8.07	7.02	2.07	0.0011	0.1731
12913815	3.77	2.69	2.11	0.0074	0.3011
12913807	5.72	4.22	2.82	0.0212	0.3963
12913717	5.47	2.69	6.85	0.0124	0.3495
12913695	5.03	2.69	5.06	3.55e-06	0.0145
12913683	7.2	4.79	5.32	0.0008	0.1554
12913661	3.91	2.37	2.91	0.0115	0.3404
12913579	4.41	3.26	2.21	0.0137	0.351
12913531	6.9	5.89	2.02	0.001	0.1671
12913505	4.74	2.43	4.94	0.0005	0.1264
12913477	7.09	5.74	2.55	0.0002	0.0702
12913417	5.11	4.06	2.06	0.0062	0.295
12913663	6.81	5.74	2.11	0.0032	0.2344
12913887	4.21	2.75	2.74	4.2e-05	0.0446
12914211	7.92	6.88	2.05	6.61e-05	0.0502
12914093	3.91	2.86	2.07	0.0046	0.2641
12914279	3.16	2.02	2.2	0.0013	0.182
12914309	4.96	3.79	2.25	0.014	0.3532
12914331	5.02	4.01	2.01	0.0086	0.3098
12914435	4.49	2.68	3.51	0.0133	0.351
12914661	5.76	4.32	2.7	0.0001	0.0643
12915071	7.25	5.55	3.24	0.0026	0.2314
12915115	10.08	8.29	3.47	7.2e-05	0.0502
12915123	7.74	5.74	4	0.001	0.1671
12915125	6.6	5.27	2.52	0.002	0.2107
12915161	7.48	5.75	3.33	6.87e-06	0.0152
12915167	8.39	6.43	3.88	2.07e-06	0.011
12915423	7.43	5.45	3.97	0.0018	0.2062
12913955	8.3	6.54	3.38	1.09e-06	0.011
12913143	3.61	2.59	2.03	0.0014	0.1844
12912671	5.62	3.91	3.27	8.52e-05	0.0547
12912673	5.62	3.91	3.27	8.52e-05	0.0547
12773484	5.44	4.36	2.12	0.0152	0.3605
12730651	6.04	4.12	3.78	0.0006	0.1334
12910181	6.29	4.06	4.71	0.0002	0.0725
12906220	7.44	4.54	7.48	4.99e-06	0.0152
12915453	7.48	5.75	3.33	6.87e-06	0.0152
12817551	9.22	7.47	3.38	0.0083	0.3095
12905918	10.1	7.29	7.03	0.003	0.2323
12905770	8.24	5.62	6.12	0.0004	0.1172
12903893	7.79	6.64	2.22	0.0327	0.4476
12901808	6.79	7.91	-2.17	0.0018	0.2062
12899045	6.49	3.64	7.21	0.0013	0.1825
12897798	6.67	5.65	2.02	0.006	0.2913
12911029	7.23	4.13	8.59	6.41e-06	0.0152
12913049	5.65	4.22	2.71	0.024	0.4137
12911067	5.49	4.34	2.22	0.0111	0.3368
12911479	8.19	7.13	2.08	0.008	0.3072
12911481	8.19	7.13	2.08	0.008	0.3072
12911535	6.19	4.17	4.05	0.0054	0.2783
12911595	6.35	4.57	3.45	0.0073	0.3005
12911597	6.19	4.17	4.05	0.0054	0.2783
12911695	5.44	4.31	2.18	0.0041	0.258
12911771	9.75	8.54	2.32	0.0097	0.3208
12911847	8.34	7.24	2.15	5.05e-05	0.0457
12912093	4.22	3.07	2.22	0.0001	0.0609
12912183	3.85	2.77	2.12	0.0193	0.3873
12912283	4.7	3.1	3.03	0.0026	0.2302
12912331	5.06	3.06	3.99	0.0125	0.3501
12912655	5.04	3.72	2.5	0.0409	0.4738
12911201	7.38	6.22	2.24	0.0429	0.4806
12915549	7.38	6.22	2.24	0.0429	0.4806

## Sheet: syn vs. duc
ID	syn Avg (log2)	duc Avg (log2)	Fold Change	P-val	FDR P-val	Gene Symbol	Description
#%result_name=Analysis_32
#%array_type=BovGene-1_0-st
#%annotation=BovGene-1_0-st-v1.na36.umd3.transcript.csv
#%comparison=Sync vs Direct
ID	Sync Avg (log2)	Direct Avg (log2)	Fold Change	P-val	FDR P-val	Gene Symbol	Description
12893194	6.38	7.42	-2.06	0.0227	0.1712	AADAT	aminoadipate aminotransferase
12778323	5.04	6.31	-2.41	1.6e-05	0.0025	ABI2	abl-interactor 2
12686145	3.33	5.62	-4.88	6.42e-06	0.0015	ABI3BP	ABI family, member 3 (NESH) binding protein
12702351	7.91	9.24	-2.5	1.06e-05	0.002	ABL1	ABL proto-oncogene 1, non-receptor tyrosine kinase
12728428	4.99	10.1	-34.42	2.4e-08	5.54e-05	ACCSL	1-aminocyclopropane-1-carboxylate synthase homolog (Arabidopsis)(non-functional)-like
12683770	4.98	3.74	2.36	0.007	0.0906	ACPP	acid phosphatase, prostate
12908922	5.74	3.56	4.54	4.03e-05	0.0044	ACRC	acidic repeat containing
12860803	3.5	4.7	-2.31	0.0263	0.1845	ACSS3	acyl-CoA synthetase short-chain family member 3
12822288	8.83	7.35	2.77	0.0159	0.1414	ACTA2; LOC782051	actin, alpha 2, smooth muscle, aorta; actin, aortic smooth muscle-like
12680034	5.14	7.06	-3.79	0.0002	0.0099	ADAMTS1	ADAM metallopeptidase with thrombospondin type 1 motif, 1
12872656	8.16	7.14	2.02	8.43e-05	0.0069	AFF1	AF4/FMR2 family, member 1
12850206	6.27	7.33	-2.08	0.0002	0.0109	AGK	acylglycerol kinase
12801151	4.77	5.94	-2.25	0.0006	0.0222	AGPAT1	1-acylglycerol-3-phosphate O-acyltransferase 1
12871228	6.99	8.01	-2.03	0.0161	0.142	AGPAT9	1-acylglycerol-3-phosphate O-acyltransferase 9
12894676	5.46	4.42	2.07	0.0005	0.02	AGTPBP1	ATP/GTP binding protein 1
12848811	5.93	6.93	-2	0.002	0.0446	AHR	aryl hydrocarbon receptor
12892676	4.94	3.66	2.42	0.0499	0.2553	ALDH1A1	aldehyde dehydrogenase 1 family, member A1
12904088	4.71	6.73	-4.06	2.2e-05	0.003	ALG13	ALG13, UDP-N-acetylglucosaminyltransferase subunit
12861795	4.35	6.82	-5.57	1.22e-07	0.0001	ALX1	ALX homeobox 1
12731622	4.69	5.76	-2.1	0.0033	0.0604	AMICA1; LOC104972952	adhesion molecule, interacts with CXADR antigen 1; uncharacterized LOC104972952
12910228	5.18	3.97	2.32	0.003	0.0574	AMMECR1	Alport syndrome, mental retardation, midface hypoplasia and elliptocytosis chromosomal region gene 1
12821871	4.39	5.58	-2.27	0.0165	0.1437	ANKRD1	ankyrin repeat domain 1 (cardiac muscle)
12694952	6.06	4.9	2.23	0.0003	0.0135	ANKRD31	ankyrin repeat domain 31
12859907	3.66	5.18	-2.86	0.0005	0.0191	ANO4	anoctamin 4
12837160	7.79	8.79	-2.01	8.68e-05	0.007	ANP32E	acidic (leucine-rich) nuclear phosphoprotein 32 family, member E
12702679	5.29	7.44	-4.45	0.0236	0.1747	ANTXR1	anthrax toxin receptor 1
12823732	5.83	7.12	-2.45	0.0024	0.0497	AP3M2	adaptor-related protein complex 3, mu 2 subunit
12893911	3.84	4.92	-2.11	0.0002	0.0108	APBA1	amyloid beta (A4) precursor protein-binding, family A, member 1
12727024	6.34	5.27	2.11	6.93e-05	0.0063	APBB1	amyloid beta (A4) precursor protein-binding, family B, member 1 (Fe65)
12730785	8.72	11.31	-6.01	0.0143	0.1331	APOA1	apolipoprotein A-I
12895640	10.48	9.27	2.32	3.76e-06	0.001	AQP3	aquaporin 3 (Gill blood group)
12784335	5.34	4.13	2.32	0.0081	0.0988	ARHGAP15; LOC104976827	Rho GTPase activating protein 15; uncharacterized LOC104976827
12701538	4.33	6.65	-4.99	1.18e-05	0.0021	ARHGAP25	Rho GTPase activating protein 25
12836457	4.87	6.35	-2.79	0.0006	0.0223	ARHGAP29	Rho GTPase activating protein 29
12822968	6.85	9.31	-5.54	0.0027	0.0544	ARL3	ADP-ribosylation factor-like 3
12680722	4.26	5.55	-2.45	8.67e-05	0.007	ARL6; EPHA6	ADP-ribosylation factor-like 6; EPH receptor A6
12780801	5.1	6.23	-2.18	0.0079	0.0976	ARL6IP6	ADP-ribosylation factor-like 6 interacting protein 6
12903835	6.14	4.52	3.07	0.0192	0.1565	ARL13A	ADP-ribosylation factor-like 13A
12730790	9.99	8.85	2.21	0.0001	0.0078	ARRB1	arrestin, beta 1
12857545	4.59	3.24	2.55	1.62e-06	0.0006	ART4	ADP-ribosyltransferase 4 (Dombrock blood group)
12902444	6.12	4.96	2.23	2.17e-05	0.0029	ASB12; MTMR8	ankyrin repeat and SOCS box containing 12; myotubularin related protein 8
12828563	7.46	8.72	-2.4	0.0027	0.0538	ASCC1	activating signal cointegrator 1 complex subunit 1
12713992	7.1	6.04	2.09	0.003	0.0579	ASIP; LOC100849113	agouti signaling protein; agouti-signaling protein-like
12775992	8.74	9.78	-2.05	1.07e-05	0.002	ATF2	activating transcription factor 2
12703439	6.92	8.04	-2.18	0.0007	0.0245	ATL2	atlastin GTPase 2
12704820	6.84	5.58	2.41	0.0164	0.1434	ATP6V1C2	ATPase, H+ transporting, lysosomal 42kDa, V1 subunit C2
12871836	5.26	6.48	-2.34	0.0072	0.0921	ATP10D	ATPase, class V, type 10D
12714015	9.41	11.07	-3.15	1.28e-06	0.0006	AURKA	aurora kinase A
12860096	5.34	4.14	2.29	8.23e-07	0.0004	AVIL	advillin
12840709	5.97	7.43	-2.75	3.88e-06	0.001	BARHL2	BarH-like homeobox 2
12849911	5.05	6.08	-2.03	0.0168	0.1455	BCAP29	B-cell receptor-associated protein 29
12848320	6.98	7.98	-2.01	7.52e-05	0.0064	BCL9	B-cell CLL/lymphoma 9
12910364	8.2	6.3	3.73	0.0026	0.0527	BEX2	brain expressed X-linked 2
12910377	7.92	6.73	2.29	0.0118	0.1204	BEX2	brain expressed X-linked 2
12903111	5.72	11.74	-64.81	6.72e-05	0.0061	BMP15	bone morphogenetic protein 15
12873401	6.15	7.5	-2.56	0.0092	0.105	BMPR1B	bone morphogenetic protein receptor, type IB
12891585	4.49	5.89	-2.64	8.19e-07	0.0004	BNC2	basonuclin 2
12679993	4.01	6.93	-7.57	2.96e-07	0.0002	BOC	BOC cell adhesion associated, oncogene regulated
12851025	6.96	8.11	-2.23	0.0025	0.0513	BPGM	2,3-bisphosphoglycerate mutase
12739912	5.7	6.79	-2.12	0.004	0.0675	BPNT1	3(2), 5-bisphosphate nucleotidase 1
12687880	6.74	5.34	2.64	0.0024	0.0496	BRB	brain ribonuclease
12804925	6.24	7.35	-2.16	9.69e-06	0.002	BTBD9	BTB (POZ) domain containing 9
12732318	6.03	12.44	-84.7	2.12e-05	0.0029	BTG4	B-cell translocation gene 4
12682117	7.45	8.48	-2.03	3.76e-05	0.0042	C1H21orf91	chromosome 1 open reading frame, human C21orf91
12868883	7.9	6.44	2.77	7.39e-05	0.0064	C5H12orf54	chromosome 5 open reading frame, human C12orf54
12746496	3.57	4.91	-2.55	0.0018	0.0428	C17H4orf33	chromosome 17 open reading frame, human C4orf33
12765065	3.18	5.11	-3.82	0.0004	0.0164	C19H17orf104	chromosome 19 open reading frame, human C17orf104
12806841	4.07	5.91	-3.59	0.0001	0.0089	C23H6orf25	chromosome 23 open reading frame, human C6orf25
12808608	3.57	4.6	-2.04	0.0478	0.2495	C24H18orf54	chromosome 24 open reading frame, human C18orf54
12823082	3.43	4.47	-2.06	1.54e-06	0.0006	C26H10orf90	chromosome 26 open reading frame, human C10orf90
12809501	6.1	5.09	2.01	0.002	0.0445	CABYR	calcium binding tyrosine-(Y)-phosphorylation regulated
12738774	5.59	6.9	-2.48	0.0009	0.0277	CAMTA1	calmodulin binding transcription activator 1
12882248	7.76	8.92	-2.24	1.74e-05	0.0026	CARM1	coactivator-associated arginine methyltransferase 1
12748799	5.99	4.96	2.04	0.024	0.1762	CATSPERG	catsper channel auxiliary subunit gamma
12853353	6.45	5.16	2.44	9.17e-05	0.0072	CAV2	caveolin 2
12685171	5.54	7.14	-3.02	0.0005	0.0208	CBLB	Cbl proto-oncogene B, E3 ubiquitin protein ligase
12721323	3.21	4.28	-2.1	7.69e-05	0.0065	CCDC7	coiled-coil domain containing 7
12709715	6.65	5.48	2.25	0.0001	0.0093	CCDC70	coiled-coil domain containing 70
12744483	4.4	5.53	-2.19	4.22e-05	0.0046	CCDC92	coiled-coil domain containing 92
12873529	3.96	6.8	-7.16	2.17e-05	0.0029	CCDC109B	coiled-coil domain containing 109B
12740749	4	5.97	-3.93	3.9e-06	0.001	CCDC181	coiled-coil domain containing 181
12902527	6.52	8.03	-2.85	0.0002	0.01	CCNB3; LOC104970539	cyclin B3; uncharacterized LOC104970539
12888011	3.78	6.17	-5.26	6.66e-08	8.81e-05	CCNI2	cyclin I family, member 2
12819999	6.98	8.33	-2.55	0.0005	0.0186	CCNJ	cyclin J
12769400	5.83	4.75	2.12	0.0018	0.0419	CCR7	chemokine (C-C motif) receptor 7
12778548	5.43	6.75	-2.49	0.0033	0.06	CD164L2	CD164 sialomucin-like 2
12681567	3.6	4.86	-2.41	0.0001	0.0078	CD200	CD200 molecule
12763375	7	8.35	-2.54	4.77e-06	0.0012	CDC6	cell division cycle 6
12843787	6.38	8.42	-4.11	6.28e-07	0.0003	CDCA8	cell division cycle associated 8
12759843	4.5	6.41	-3.74	0.0209	0.163	CDH11; LOC785446; LOC100851861	cadherin 11, type 2, OB-cadherin (osteoblast); cadherin-11-like
12720975	6.82	5.78	2.05	6.2e-05	0.0057	CDH26	cadherin 26
12741130	6.25	7.47	-2.33	0.0001	0.0078	CENPL	centromere protein L
12763607	6.89	8.87	-3.93	2.5e-08	5.54e-05	CENPV	centromere protein V
12791099	4.65	6.2	-2.93	0.0282	0.1918	CERS3	ceramide synthase 3
12756068	7.99	8.99	-2.01	0.0103	0.1115	CFAP20	cilia and flagella associated protein 20
12798282	5.97	7.45	-2.8	0.0006	0.0222	CHL1	cell adhesion molecule L1-like
12859117	5.26	6.44	-2.27	0.0007	0.0238	CHPT1	choline phosphotransferase 1
12846870	4.16	8.36	-18.39	5.02e-10	6.13e-06	CIART	circadian associated repressor of transcription
12902925	6.92	5.64	2.43	1.9e-05	0.0027	CITED1	Cbp/p300-interacting transactivator, with Glu/Asp-rich carboxy-terminal domain, 1
12847510	10.29	11.92	-3.1	8.09e-06	0.0018	CKS1B	CDC28 protein kinase regulatory subunit 1B
12757931	4.6	6.41	-3.5	7.26e-05	0.0064	CLIP3	CAP-GLY domain containing linker protein 3
12750348	6.32	7.96	-3.13	0.0042	0.0697	CNEP1R1	CTD nuclear envelope phosphatase 1 regulatory subunit 1
12697012	5.69	6.77	-2.11	0.0179	0.1504	CNIH1	cornichon family AMPA receptor auxiliary protein 1
12819138	6.9	8.66	-3.4	1.77e-05	0.0026	CNNM2	cyclin and CBS domain divalent metal cation transport mediator 2
12855578	7.45	8.46	-2	3.33e-06	0.001	CNOT4	CCR4-NOT transcription complex, subunit 4
12765171	5.35	3.75	3.04	0.0007	0.024	CNTNAP1	contactin associated protein 1
12711615	5.82	6.87	-2.07	0.0003	0.0131	COG6	component of oligomeric golgi complex 6
12855278	5.7	7.45	-3.37	1.77e-05	0.0026	COPG2	coatomer protein complex, subunit gamma 2
12769364	5.91	6.95	-2.04	0.0143	0.1332	COX11	COX11 cytochrome c oxidase assembly homolog (yeast)
12741898	6.22	5.2	2.03	0.0013	0.0348	CPE	carboxypeptidase E
12792498	4.36	8.9	-23.24	2.7e-09	1.65e-05	CPEB1	cytoplasmic polyadenylation element binding protein 1
12852971	3.81	5.76	-3.87	2.67e-05	0.0033	CROT	carnitine O-octanoyltransferase
12826085	5.52	6.86	-2.53	0.0006	0.0215	CSGALNACT2	chondroitin sulfate N-acetylgalactosaminyltransferase 2
12794684	5.04	6.42	-2.61	0.0469	0.2472	CSPG5	chondroitin sulfate proteoglycan 5 (neuroglycan C)
12902966	7.99	6.77	2.32	0.0008	0.0264	CSTF2; LOC786424	cleavage stimulation factor, 3 pre-RNA, subunit 2, 64kDa; cleavage stimulation factor subunit 2-like
12906243	6.67	5.04	3.09	0.0003	0.0135	CT47B1	cancer/testis antigen family 147, member B1
12910237	6.03	7.58	-2.91	0.002	0.0445	CT55	cancer/testis antigen 55
12899445	8.8	7.52	2.44	0.006	0.0841	CTGF	connective tissue growth factor
12884960	4.78	3.64	2.19	5.61e-05	0.0054	CXCL14	chemokine (C-X-C motif) ligand 14
12762860	6.52	5.41	2.17	0.0087	0.1024	CXCL16	chemokine (C-X-C motif) ligand 16
12774525	3.73	7.82	-17.07	2.06e-07	0.0002	CXCR4	chemokine (C-X-C motif) receptor 4
12908119	7.25	5.87	2.6	0.024	0.1759	CXHXorf57	chromosome X open reading frame, human CXorf57
12807461	7.66	8.96	-2.47	0.0002	0.011	CYB5A	cytochrome b5 type A (microsomal)
12782940	4.51	5.73	-2.32	0.0002	0.0108	CYBRD1	cytochrome b reductase 1
12853428	5.69	7.55	-3.63	0.006	0.0841	CYP51A1	cytochrome P450, family 51, subfamily A, polypeptide 1
12843892	7.78	6.34	2.71	0.0191	0.1559	CYR61	cysteine-rich, angiogenic inducer, 61
12830924	3.92	5.08	-2.24	0.0023	0.0481	DBX1	developing brain homeobox 1
12894227	8.39	9.6	-2.32	0.0002	0.0108	DCAF12	DDB1 and CUL4 associated factor 12
12821614	4.75	6.16	-2.66	0.0069	0.0898	DCLRE1A	DNA cross-link repair 1A
12823929	6.02	7.68	-3.16	1.35e-06	0.0006	DDHD2	DDHD domain containing 2
12910493	5.17	6.34	-2.25	0.0015	0.0382	DDX3Y; LOC100851649	DEAD (Asp-Glu-Ala-Asp) box polypeptide 3, Y-linked; ATP-dependent RNA helicase DDX3X-like
12787087	5.1	4.03	2.11	0.0009	0.0277	DDX4	DEAD (Asp-Glu-Ala-Asp) box polypeptide 4
12838991	4.75	6.09	-2.53	0.0035	0.0619	DENND2C	DENN/MADD domain containing 2C
12721828	8.38	9.61	-2.34	2.94e-05	0.0036	DERL1	derlin 1
12839924	9.15	10.18	-2.04	0.0047	0.0732	DHCR24	24-dehydrocholesterol reductase
12785401	7.47	8.76	-2.45	0.0005	0.0191	DIMT1	DIM1 dimethyladenosine transferase 1 homolog (S. cerevisiae)
12847198	2.99	4.21	-2.33	0.0149	0.1357	DNAJB4	DnaJ (Hsp40) homolog, subfamily B, member 4
12855730	7.07	8.45	-2.59	0.0029	0.0564	DNAJB9	DnaJ (Hsp40) homolog, subfamily B, member 9
12710739	9.45	8.23	2.32	0.0004	0.0172	DNAJC15	DnaJ (Hsp40) homolog, subfamily C, member 15
12840345	6.11	7.41	-2.45	0.0161	0.1417	DOCK7	dedicator of cytokinesis 7
12905109	3.16	5.39	-4.7	0.0057	0.0813	DOCK11; LOC100848143	dedicator of cytokinesis 11; dedicator of cytokinesis protein 11-like
12801417	6.85	7.93	-2.12	0.0023	0.0487	DTNBP1	dystrobrevin binding protein 1
12866101	6.61	7.9	-2.43	0.0198	0.1588	DUSP6	dual specificity phosphatase 6
12740926	5.15	8.99	-14.33	1.05e-05	0.002	DUSP10	dual specificity phosphatase 10
12755296	6.47	9.33	-7.26	3.84e-05	0.0043	DUXA	double homeobox A
12905574	4.21	5.41	-2.3	0.0007	0.0246	DYNLT3	dynein, light chain, Tctex-type 3
12887005	3.83	5.58	-3.36	0.0002	0.0117	EBF1	early B-cell factor 1
12774370	5.45	8.29	-7.13	0.0169	0.1457	ECE1	endothelin converting enzyme 1
12887066	3.24	7.03	-13.84	0.008	0.0981	EDIL3	EGF-like repeats and discoidin I-like domains 3
12801616	4.67	5.93	-2.4	0.0001	0.0082	EFHC1	EF-hand domain (C-terminal) containing 1
12839021	7.69	6.63	2.09	0.011	0.116	EFHD1	EF-hand domain family, member D1
12881636	5.67	7.84	-4.51	2.47e-05	0.0031	EIF4E1B	eukaryotic translation initiation factor 4E family member 1B
12746555	6.5	8.24	-3.35	1.91e-06	0.0007	EIF4ENIF1	eukaryotic translation initiation factor 4E nuclear import factor 1
12888778	4.22	6.15	-3.83	2.25e-07	0.0002	ELAVL2	ELAV like neuron-specific RNA binding protein 2
12877953	5.83	7.21	-2.6	0.0007	0.0247	ELL	elongation factor RNA polymerase II
12900812	4.9	6.38	-2.79	0.0004	0.0166	ELOVL4	ELOVL fatty acid elongase 4
12840087	2.72	3.73	-2.01	0.0284	0.1927	ELTD1	EGF, latrophilin and seven transmembrane domain containing 1
12798928	3.47	6.44	-7.81	0.0003	0.0131	EOMES	eomesodermin
12698660	7.96	8.98	-2.02	7.79e-05	0.0066	EPAS1	endothelial PAS domain protein 1
12776360	4.83	5.85	-2.03	0.0009	0.0277	EPHA2	EPH receptor A2
12808231	6.69	7.71	-2.02	0.0319	0.2045	ESCO1	establishment of sister chromatid cohesion N-acetyltransferase 1
12693406	4.67	6.4	-3.32	7.4e-05	0.0064	ESR2	estrogen receptor 2 (ER beta)
12871060	6.88	5.44	2.72	7.73e-07	0.0004	ETNPPL	ethanolamine-phosphate phospho-lyase
12855561	3.84	5.62	-3.46	4.26e-08	8.29e-05	ETV1	ets variant 1
12840882	3.75	5.65	-3.72	0.002	0.0447	EXTL2	exostosin-like glycosyltransferase 2
12835715	5.13	7.17	-4.13	5.95e-05	0.0056	F3; LOC101909187	coagulation factor III (thromboplastin, tissue factor); tissue factor
12834425	7.93	9.08	-2.21	0.0141	0.1324	FADS1	fatty acid desaturase 1
12831035	7.87	9.05	-2.27	0.0019	0.0443	FADS2; LOC101910040	fatty acid desaturase 2; uncharacterized LOC101910040
12698988	5.87	7.03	-2.24	0.0026	0.0524	FAM49A	family with sequence similarity 49, member A
12909313	5.42	6.86	-2.71	4.27e-05	0.0046	FAM58A	family with sequence similarity 58, member A
12704512	5.47	6.8	-2.53	0.0118	0.1205	FAM78A	family with sequence similarity 78, member A
12779218	7.49	9.05	-2.95	1.11e-05	0.0021	FAM117B	family with sequence similarity 117, member B
12782838	6.43	7.84	-2.64	5.28e-05	0.0053	FAM126B; LOC783978	family with sequence similarity 126, member B; protein FAM126B-like
12741058	4.24	5.27	-2.04	0.0442	0.24	FAM129A	family with sequence similarity 129, member A
12823910	4.53	7.02	-5.62	2.07e-06	0.0007	FAM149A	family with sequence similarity 149, member A
12823271	4.8	6.42	-3.08	0.0005	0.0191	FAM196A	family with sequence similarity 196, member A
12789568	6.29	5.18	2.15	0.0198	0.1588	FAN1	FANCD2/FANCI-associated nuclease 1
12819072	3.49	4.8	-2.48	5.74e-05	0.0055	FANK1	fibronectin type III and ankyrin repeat domains 1
12687903	3.92	5.68	-3.39	0.0028	0.0556	FBN1	fibrillin 1
12895727	4.75	6.57	-3.52	1.77e-07	0.0002	FBXO10	F-box protein 10
12681358	5.56	6.58	-2.03	0.0016	0.0389	FBXO45	F-box protein 45
12892713	9.02	10.08	-2.08	0.0407	0.2298	FDFT1	farnesyl-diphosphate farnesyltransferase 1
12696936	7.08	8.15	-2.1	0.0004	0.0184	FEM1C	fem-1 homolog c (C. elegans)
12683740	6.31	4.43	3.67	4.74e-05	0.0049	FETUB	fetuin B
12909923	3.72	5.87	-4.44	1.18e-06	0.0005	FGF16	fibroblast growth factor 16
12775947	3.15	4.43	-2.44	0.0141	0.1324	FKBP7	FK506 binding protein 7
12720176	5.11	7.07	-3.89	0.0109	0.1154	FLRT3	fibronectin leucine rich transmembrane protein 3
12784724	7.91	8.94	-2.05	0.0039	0.0664	FMNL2	formin-like 2
12905566	9	7.08	3.78	8.26e-05	0.0069	FMR1NB	fragile X mental retardation 1 neighbor
12709252	4.87	7.61	-6.65	2.78e-06	0.0009	FOXO1	forkhead box O1
12900979	5.82	6.82	-2	1.23e-06	0.0005	FOXO3	forkhead box O3
12796093	6.19	7.46	-2.41	0.0026	0.0529	FRMD4B	FERM domain containing 4B
12793679	4.46	5.66	-2.3	0.0009	0.0282	FRMD5	FERM domain containing 5
12787048	3.99	7.04	-8.29	0.0148	0.1354	FST	follistatin
12731703	8.59	10.03	-2.71	0.0032	0.0599	FXYD6	FXYD domain containing ion transport regulator 6
12892819	3.98	5.14	-2.23	0.0193	0.1565	GATA4	GATA binding protein 4
12723396	5.55	3.83	3.3	0.003	0.0575	GDAP1	ganglioside induced differentiation associated protein 1
12883336	4.52	9.02	-22.64	8.46e-09	3.44e-05	GDF9	growth differentiation factor 9
12908277	7.25	5.89	2.56	0.0003	0.0129	GDPD2	glycerophosphodiester phosphodiesterase domain containing 2
12827204	7.39	8.4	-2.01	0.02	0.1599	GGPS1	geranylgeranyl diphosphate synthase 1
12824516	6.02	7.15	-2.18	0.0012	0.0334	GINS4	GINS complex subunit 4 (Sld5 homolog)
12899452	5	7.35	-5.09	0.0139	0.1316	GJA1	gap junction protein, alpha 1, 43kDa
12769517	4.79	7.17	-5.21	7.48e-07	0.0004	GJC1	gap junction protein, gamma 1, 45kDa
12889669	7.45	6.19	2.39	0.0014	0.0368	GLDC	glycine dehydrogenase (decarboxylating)
12862774	7.54	6.22	2.51	0.0049	0.0755	GLIPR1	GLI pathogenesis-related 1
12687987	9.87	8.35	2.87	0.0209	0.163	GNG2	guanine nucleotide binding protein (G protein), gamma 2
12760870	6.09	4.93	2.24	0.0014	0.0362	GNGT2	guanine nucleotide binding protein (G protein), gamma transducing activity polypeptide 2
12903475	7.84	6.58	2.4	6.52e-06	0.0015	GNL3L	guanine nucleotide binding protein-like 3 (nucleolar)-like
12866171	7.53	8.93	-2.63	7.57e-06	0.0017	GOLT1B	golgi transport 1B
12909853	4.05	6	-3.86	2.42e-05	0.0031	GPC4	glypican 4
12757043	4.79	3.47	2.49	8.72e-05	0.007	GPR4	G protein-coupled receptor 4
12904800	4.14	5.65	-2.83	1.26e-05	0.0021	GPR50	G protein-coupled receptor 50
12875557	6.17	7.25	-2.11	0.0245	0.1778	GPR125	G protein-coupled receptor 125
12827018	3.67	5.42	-3.36	0.0007	0.0236	GPR137B	G protein-coupled receptor 137B
12687272	3	4.99	-3.97	3.98e-05	0.0044	GPR160; LOC100139201	G protein-coupled receptor 160; probable G-protein coupled receptor 160
12904056	5.16	6.16	-2	0.0137	0.1309	GPR173	G protein-coupled receptor 173
12787307	3.35	5.76	-5.29	0.0312	0.202	GPX8	glutathione peroxidase 8 (putative)
12704770	3.82	5.18	-2.56	0.0218	0.1675	GREB1; LOC782789	growth regulation by estrogen in breast cancer 1; protein GREB1-like
12810286	5.01	6.49	-2.79	0.0081	0.0983	GREB1L	growth regulation by estrogen in breast cancer-like
12869909	3.32	6.75	-10.8	1.96e-08	5.54e-05	GRO1	chemokine (C-X-C motif) ligand 1 (melanoma growth stimulating activity, alpha)
12724623	5.3	4.15	2.23	0.006	0.0837	GSDMC	gasdermin C
12806992	4.43	11.12	-103.67	0.0073	0.0935	GSTA3	glutathione S-transferase alpha 3
12683252	5.25	6.31	-2.08	0.0012	0.0341	GYG1	glycogenin 1
12789043	6.6	5.26	2.52	0.0095	0.1064	GZMB; LOC100125946	granzyme B (granzyme 2, cytotoxic T-lymphocyte-associated serine esterase 1); uncharacterized LOC100125946
12829082	4.9	7.91	-8.08	0.024	0.1762	H19	H19, imprinted maternally expressed transcript (non-protein coding)
12721596	3.22	5.66	-5.44	2.26e-06	0.0007	HAS2	hyaluronan synthase 2
12727546	10.87	6.24	24.71	0.0032	0.0596	HBG; LOC788610; LOC781674	hemoglobin, gamma; hemoglobin, gamma 2; hemoglobin fetal subunit beta
12857852	5.16	6.27	-2.16	0.0121	0.1227	HCFC2	host cell factor C2
12901117	4.56	6.64	-4.23	1.1e-05	0.0021	HEY2	hes-related family bHLH transcription factor with YRPW motif 2
12688075	7.72	9.5	-3.45	0.0006	0.0213	HIF1A	hypoxia inducible factor 1, alpha subunit (basic helix-loop-helix transcription factor)
12848404	6.3	5.23	2.1	0.0009	0.0282	HILPDA; FAM71F2	hypoxia inducible lipid droplet-associated; family with sequence similarity 71, member F2
12804008	5.11	4.07	2.06	0.0067	0.0887	HIST1H2AA	histone cluster 1, H2aa
12806768	5.01	6.71	-3.23	0.002	0.045	HIST1H2AH	histone cluster 1, H2ah
12806700	7.36	8.44	-2.12	0.0329	0.2074	HIST1H2BB	histone cluster 1, H2bn
12805883	4.08	5.13	-2.08	0.0156	0.1398	HIST1H3E; LOC104968768	histone cluster 1, H3e; histone H3.1-like
12832612	8.06	9.14	-2.11	0.0021	0.0462	HIST1H4D	histone cluster 1, H4d
12763468	5.97	7.19	-2.32	0.0129	0.1265	HLF	hepatic leukemia factor
12895062	6.47	7.94	-2.77	2.31e-05	0.0031	HMGB2	high mobility group box 2
12688271	7.45	8.85	-2.64	0.0231	0.1728	HMGCR	3-hydroxy-3-methylglutaryl-CoA reductase
12785196	6.93	8.67	-3.33	0.0042	0.0699	HMGCS1	3-hydroxy-3-methylglutaryl-CoA synthase 1 (soluble)
12905959	7.24	5.41	3.55	0.0077	0.0959	HMGN5	high mobility group nucleosome binding domain 5
12857905	6.23	7.47	-2.35	0.0194	0.157	HMGXB4	HMG box domain containing 4
12814363	6.18	7.22	-2.06	0.0009	0.028	HN1L	hematological and neurological expressed 1-like
12904911	7.16	6.14	2.02	4.52e-05	0.0047	HNRNPH2	heterogeneous nuclear ribonucleoprotein H2 (H)
12691839	4.85	6.01	-2.23	0.0013	0.0344	HOMEZ	homeobox and leucine zipper encoding
12839427	3.23	6.12	-7.41	0.0013	0.0348	HORMAD1	HORMA domain containing 1
12851475	4.7	6.19	-2.82	0.0067	0.0885	HOXA4	homeobox A4
12893495	5.76	4.47	2.45	0.011	0.1156	HPGD	hydroxyprostaglandin dehydrogenase 15-(NAD)
12745816	3.06	5.12	-4.19	3.36e-07	0.0002	HSPA4L	heat shock 70kDa protein 4-like
12747823	6.53	5.43	2.15	8.52e-05	0.0069	HSPB8	heat shock 22kDa protein 8
12704320	5.17	6.65	-2.78	0.0007	0.0232	ID2	inhibitor of DNA binding 2, dominant negative helix-loop-helix protein
12778449	5.13	7.38	-4.74	3.45e-06	0.001	ID3	inhibitor of DNA binding 3, dominant negative helix-loop-helix protein
12819727	4.87	6.54	-3.17	0.0266	0.1855	IFIT5	interferon-induced protein with tetratricopeptide repeats 5
12686432	5.28	7.27	-3.98	0.0042	0.0694	IGSF11	immunoglobulin superfamily, member 11
12686083	6.01	7.7	-3.22	8e-05	0.0067	ILDR1	immunoglobulin-like domain containing receptor 1
12820342	7.7	6.38	2.5	0.0065	0.0868	INA	internexin neuronal intermediate filament protein, alpha
12780277	4.35	6.34	-3.97	2.94e-06	0.0009	INPP1	inositol polyphosphate-1-phosphatase
12739578	7.36	8.75	-2.62	3.29e-05	0.0038	IVNS1ABP	influenza virus NS1A binding protein
12726442	3.69	5.24	-2.93	0.0003	0.0133	IZUMO1R	IZUMO1 receptor, JUNO
12686165	4.64	6.27	-3.1	0.0009	0.0279	JAM2	junctional adhesion molecule 2
12852052	4.43	8.73	-19.77	1.39e-06	0.0006	JAZF1	JAZF zinc finger 1
12688744	7.44	8.47	-2.04	0.0004	0.0184	JKAMP	JNK1/MAPK8-associated membrane protein
12865396	6.96	8.46	-2.83	1.2e-05	0.0021	JOSD1	Josephin domain containing 1
12807918	8.12	7.04	2.11	5.11e-06	0.0013	KATNAL2	katanin p60 subunit A-like 2
12875603	2.97	4.5	-2.89	0.0409	0.2302	KCNIP4	Kv channel interacting protein 4
12839963	3.32	5.43	-4.32	0.0009	0.0282	KCNN3	potassium intermediate/small conductance calcium-activated channel, subfamily N, member 3
12895224	7.97	8.98	-2.02	0.0084	0.1007	KCTD9	potassium channel tetramerization domain containing 9
12858700	5.5	6.63	-2.19	3.46e-05	0.0039	KDELR3	KDEL (Lys-Asp-Glu-Leu) endoplasmic reticulum protein retention receptor 3
12898943	4.67	6.14	-2.76	0.0002	0.0099	KHDC3L	KH domain containing 3-like, subcortical maternal complex member
12850418	4.55	5.65	-2.14	0.0002	0.0107	KIAA1324L	KIAA1324-like ortholog
12739733	5.29	6.36	-2.09	0.0162	0.1422	KIFAP3	kinesin-associated protein 3
12710958	5.79	7.25	-2.74	0.0003	0.0156	KLF12	Kruppel-like factor 12
12690936	3.69	5	-2.5	0.0035	0.0627	KLHDC1	kelch domain containing 1
12814671	4.58	8.08	-11.33	1.36e-09	1.11e-05	KPNA7	karyopherin alpha 7 (importin alpha 8)
12853278	5.9	6.91	-2.01	0.0002	0.0103	KRIT1	KRIT1, ankyrin repeat containing
12856841	8.34	6.77	2.96	0.0032	0.0595	KRT5	keratin 5
12724349	9.82	11.19	-2.58	0.0281	0.1916	LAPTM4B	lysosomal protein transmembrane 4 beta
12697831	7.07	5.87	2.28	0.0003	0.0131	LARP6	La ribonucleoprotein domain family, member 6
12905819	6.1	5.05	2.08	0.0022	0.0478	LDOC1	leucine zipper, down-regulated in cancer 1
12871770	5.07	8.44	-10.35	0.0002	0.0124	LEF1	lymphoid enhancer-binding factor 1
12850461	4.09	8.05	-15.61	4.67e-05	0.0048	LHFPL3	lipoma HMGIC fusion partner-like 3
12844365	5.28	7.02	-3.36	5.36e-05	0.0053	LHX8	LIM homeobox 8
12891544	3.49	6.29	-6.97	5.82e-06	0.0014	LINGO2	leucine rich repeat and Ig domain containing 2
12821141	5.46	7.17	-3.26	0.0068	0.0893	LIPA	lipase A, lysosomal acid, cholesterol esterase
12860877	3.43	6.01	-6	0.0005	0.0192	LMO3	LIM domain only 3 (rhombotin-like 2)
12849486	7.1	5.8	2.46	2.45e-05	0.0031	LOC497208; DNAH11	dynein heavy chain 11, axonemal; dynein, axonemal, heavy chain 11
12789337	4.42	2.93	2.82	0.0011	0.0318	LOC505326	mast cell protease 1A
12780864	7.47	8.55	-2.12	0.0001	0.0082	LOC507930	ras-related GTP-binding protein C pseudogene
12756507	6.09	7.49	-2.63	0.0069	0.09	LOC508086	F-box only protein 27
12762197	6.41	5.21	2.3	0.0017	0.0407	LOC508096; ACAP1	uncharacterized LOC508096; ArfGAP with coiled-coil, ankyrin repeat and PH domains 1
12694168	7.45	8.6	-2.22	4.95e-05	0.005	LOC508285	methionine adenosyltransferase II, beta pseudogene
12727395	7.18	5.66	2.86	0.0078	0.0971	LOC509884	olfactory receptor 4X2
12688871	8.23	9.84	-3.06	4.42e-05	0.0046	LOC510673	pituitary tumor-transforming 1 pseudogene
12763059	4.03	2.44	3.01	0.0235	0.1744	LOC512973	olfactory receptor 4D1
12816544	5.71	7.33	-3.06	5.41e-06	0.0013	LOC513111	transmembrane protein 225-like
12795751	4.73	6.46	-3.32	6.04e-07	0.0003	LOC515736	uncharacterized LOC515736
12844972	8.02	9.85	-3.57	0.0013	0.0344	LOC516413	Krueppel-like factor 17
12739720	5.28	7.72	-5.45	0.0022	0.0477	LOC517884	PRAME family member 12
12805834	8.23	7.22	2.02	0.0033	0.0599	LOC518961	histone H4
12725420	5.58	8.75	-9.03	2.04e-06	0.0007	LOC521950	smg-5 homolog, nonsense mediated mRNA decay factor (C. elegans) pseudogene
12739923	3.63	5.72	-4.27	0.0065	0.0866	LOC522065	melanoma antigen preferentially expressed in tumors
12834188	3.04	4.93	-3.7	0.0034	0.061	LOC523762; LOC100337032	putative upstream-binding factor 1-like protein 3/5
12732448	4.1	5.8	-3.25	0.0006	0.0217	LOC524768	lysine-specific demethylase 4D
12736336	3.09	5.67	-5.97	0.0342	0.2113	LOC525100	putative PRAME family member 24
12736341	4.44	5.81	-2.59	0.0212	0.1642	LOC525101	melanoma antigen preferentially expressed in tumors
12681075	7.95	9.22	-2.4	0.002	0.0453	LOC526226	histone H4
12681106	6.17	7.39	-2.33	0.0034	0.0609	LOC526789	histone H4
12834265	7.38	10.24	-7.27	0.0002	0.0117	LOC528630	tripartite motif-containing protein 43
12752548	5.28	6.35	-2.1	0.0337	0.2097	LOC528802	zinc finger protein 501
12782662	5.9	4.57	2.52	4.32e-05	0.0046	LOC531691	E3 ubiquitin-protein ligase HECW2
12909123	5.99	4.06	3.82	0.0308	0.2009	LOC531775; LOC781489	melanoma antigen family B, 3-like; melanoma-associated antigen B5
12909183	6.33	4.67	3.16	4.58e-05	0.0047	LOC532367	melanoma-associated antigen B16
12909729	6.03	4.72	2.49	0.0002	0.0121	LOC538872	dual specificity phosphatase 18-like
12851650	4.24	7.46	-9.32	6.17e-07	0.0003	LOC539792	cullin 1 pseudogene
12803467	3.58	6.08	-5.66	8.89e-05	0.007	LOC574091; ATXN1	nucleoside-diphosphate kinase NBR-A; ataxin 1
12910024	7.17	5.64	2.88	0.0003	0.0157	LOC613515	casein kinase I isoform alpha
12847346	3.33	5.8	-5.54	0.0008	0.0258	LOC614522	transmembrane protein 56
12831871	3.48	6.94	-11.03	5.39e-05	0.0053	LOC616308	tripartite motif-containing protein 64
12902782	8.02	6.6	2.68	0.0106	0.1133	LOC616431; LOC101902714	late histone H2B.L4; late histone H2B.L4-like
12910292	5.58	4.33	2.38	0.0009	0.028	LOC616656	DDB1- and CUL4-associated factor 12-like protein 2
12831890	4.26	7.44	-9.05	1.31e-05	0.0022	LOC616911	tripartite motif-containing protein 64
12730091	3.3	5.38	-4.23	0.0037	0.0645	LOC619140	RNA polymerase II subunit A C-terminal domain phosphatase SSU72 pseudogene
12910408	6.1	4.86	2.36	1.27e-05	0.0021	LOC781112; LOC100847166; LOC100335880	P antigen family, member 3 (prostate associated)-like; P antigen family member 3-like
12906008	7.08	5.07	4.04	0.0026	0.0529	LOC781152; LOC784298	P antigen family, member 3 (prostate associated)-like; X antigen family member 5-like
12910436	7.97	6.47	2.83	0.0079	0.0977	LOC781486	melanoma-associated antigen B1
12906029	4.89	3.81	2.11	0.0035	0.0622	LOC781895	uncharacterized LOC781895
12835168	6.4	5.33	2.1	0.004	0.067	LOC782366	olfactory receptor 148
12726238	3.23	5.01	-3.42	0.0001	0.009	LOC782385	sentrin-specific protease 8
12765863	7.93	9.19	-2.39	0.0066	0.0874	LOC782389	splicing factor, arginine/serine-rich 13A pseudogene
12892094	6.28	7.3	-2.03	0.0075	0.0949	LOC783399	major allergen Equ c 1-like
12910332	10.23	9.09	2.2	0.0077	0.0962	LOC783509; LOC783472; LOC101909350	cancer/testis antigen 2-like; EKC/KEOPS complex subunit LAGE3-like; uncharacterized LOC101909350
12786691	5.9	9.97	-16.81	3.99e-06	0.001	LOC783613	dynein light chain 1, cytoplasmic
12744791	3.18	4.3	-2.17	0.0015	0.0376	LOC783956; LOC101905933	bcl-2-like protein 10 pseudogene; bcl-2-like protein 10
12902320	5.36	4.2	2.23	0.0139	0.1316	LOC783993	ferritin light chain
12863039	4.28	5.65	-2.59	0.0033	0.06	LOC784883	putative gamma-taxilin-like protein CYorf15B
12823275	5.22	3.49	3.31	8.7e-06	0.0019	LOC785540	cytochrome P450 2C31
12692539	6.87	8.84	-3.91	2.04e-05	0.0029	LOC785763	2,3-bisphosphoglycerate mutase pseudogene
12765985	5.23	3.89	2.53	0.0006	0.0222	LOC786095	NKG2D ligand 4
12906193	7.43	6.43	2	0.0135	0.1301	LOC786285; LOC101902584	cancer/testis antigen 47A; uncharacterized LOC101902584
12910704	8.25	6.93	2.5	0.0076	0.0958	LOC786530	germ cell-less homolog 1 pseudogene
12906231	9.3	6.52	6.91	0.0149	0.1357	LOC786942; LOC783404; LOC786770	uncharacterized LOC786942; uncharacterized LOC783404; uncharacterized LOC786770
12906158	7.79	6.37	2.69	0.0003	0.0133	LOC787505; LOC100335162; LOC104968441; MGC152340; LOC782010	uncharacterized protein CXorf49 homolog; uncharacterized LOC785476
12741507	3.84	5.18	-2.53	0.0001	0.0078	LOC787623; LOC101909114	homeobox and leucine zipper protein Homez; homeobox and leucine zipper protein Homez-like
12852531	2.55	8.42	-58.25	3.19e-07	0.0002	LOC787740	olfactory receptor 2A12
12910787	3.89	2.79	2.15	0.0006	0.0223	LOC788399; LOC510437	melanoma-associated antigen B1; melanoma-associated antigen B1-like
12841951	8.6	7.5	2.14	0.0005	0.0203	LOC788596	guanine nucleotide binding protein (G protein), gamma 11 pseudogene
12825663	7.11	5.63	2.78	1.52e-05	0.0024	LOC789175	beta-defensin 103B-like
12760122	6.05	8.53	-5.58	0.0001	0.009	LOC789309	F-box only protein 27
12902239	5.75	3.98	3.39	0.0008	0.0258	LOC100137858	cancer/testis antigen 47A
12902653	9.91	7.08	7.14	0.0001	0.0079	LOC100137858; LOC100848670	cancer/testis antigen 47A; cancer/testis antigen 47A-like
12814857	5.25	7.95	-6.52	5.77e-08	8.81e-05	LOC100139250	transmembrane protein 225-like pseudogene
12829117	4.74	6.9	-4.49	0.0023	0.0481	LOC100139585	putative upstream-binding factor 1-like protein 1
12832366	4.62	7.98	-10.26	4.38e-05	0.0046	LOC100140569; LOC789215; LOC786470; LOC104970291; LOC104976215	putative upstream-binding factor 1-like protein 1; putative upstream-binding factor 1-like protein 3/5
12824671	5.88	8.12	-4.74	0.003	0.0577	LOC100140788	zinc finger protein 239-like
12745080	4.01	2.7	2.48	0.0001	0.0079	LOC100140839	vesicle transport protein SFT2A
12748784	3.14	4.59	-2.74	0.0004	0.0163	LOC100141128	zinc finger and SCAN domain-containing protein 4
12748792	4.22	5.71	-2.82	7.38e-05	0.0064	LOC100141212	zinc finger protein 665
12902405	6.97	4.99	3.94	0.0006	0.0223	LOC100296529	spermatid nuclear transition protein 3
12824708	6.59	5.38	2.32	0.0304	0.1993	LOC100296581	beta-defensin 15
12902425	9.55	7.4	4.44	1.26e-05	0.0021	LOC100297779	P antigen family member 3
12852697	5.1	3.81	2.45	0.0034	0.0609	LOC100298868; LOC519366; LOC104968577; LOC514257	solute carrier family 23 member 1; solute carrier family 23 member 2-like; solute carrier family 23 member 1-like; uncharacterized LOC514257
12902461	8.74	7.29	2.73	7.32e-05	0.0064	LOC100299005	P antigen family member 3
12760434	3.35	4.45	-2.14	0.0055	0.0802	LOC100299732	testis-expressed protein 19.2
12906561	6.95	4.59	5.11	0.0001	0.0085	LOC100300684	cancer/testis antigen 47B
12835579	6.13	5.08	2.07	0.0076	0.0958	LOC100300695	intelectin-2
12906564	5.4	3.97	2.69	0.0015	0.0376	LOC100301024	histone H2B type 1-A
12791556	4.51	5.53	-2.04	0.0002	0.011	LOC100301250	ras-related protein Rap-2c
12869652	7.12	5.93	2.28	0.0003	0.0135	LOC100335751	uncharacterized LOC100335751
12832208	4.4	5.75	-2.56	0.0001	0.0094	LOC100336475	putative PRAME family member 24
12832529	6.79	8.16	-2.58	0.0011	0.0323	LOC100336558	protein FAM118B
12906673	5.43	4.05	2.6	0.0005	0.0192	LOC100336610; LOC104970620; LOC100851174	uncharacterized LOC100336610; uncharacterized LOC104970620; uncharacterized LOC100851174
12873015	7.71	6.42	2.44	0.0302	0.1989	LOC100336621; LOC536367	glutamate receptor ionotropic, delta-2
12888957	7.54	5.54	3.98	8.8e-06	0.0019	LOC100336702	uncharacterized LOC100336702
12749175	3.12	6.73	-12.18	1.59e-05	0.0025	LOC100336984	zinc finger protein 331
12745255	7.58	8.97	-2.62	0.0413	0.2314	LOC100336994	zinc finger protein 280B-like
12827550	3.27	4.42	-2.23	0.0001	0.0094	LOC100337251; ANK3	ankyrin-3; ankyrin 3, node of Ranvier (ankyrin G)
12906467	11	7.63	10.33	0.0009	0.0282	LOC100847253; LOC100848779; LOC100296569; LOC100847348	uncharacterized LOC100847253; uncharacterized LOC100848779; uncharacterized LOC100296569; uncharacterized LOC100847348
12906714	9.06	6.9	4.46	0.002	0.045	LOC100847253; LOC100849038; LOC104976328	uncharacterized LOC100847253; uncharacterized LOC100849038; uncharacterized LOC104976328
12902656	9.88	7.95	3.81	0.0188	0.1548	LOC100850277; LOC100336658; LOC104969694	uncharacterized LOC100850277; uncharacterized LOC100336658; uncharacterized LOC104969694
12906514	4.74	3.14	3.02	0.0002	0.011	LOC100851174	uncharacterized LOC100851174
12759707	3.98	6.72	-6.68	0.0041	0.0678	LOC101902766	retina and anterior neural fold homeobox protein 2-like
12876635	4.02	5.09	-2.1	0.0002	0.0103	LOC101904129	uncharacterized LOC101904129
12872230	6.28	10.92	-24.89	5.69e-07	0.0003	LOC101904481	tropomyosin alpha-3 chain-like
12902506	7.26	4.32	7.69	2.46e-05	0.0031	LOC101904674	X antigen family member 5-like
12879301	3.39	5.13	-3.33	0.0005	0.0201	LOC101904981	heterogeneous nuclear ribonucleoproteins A2/B1-like
12906253	7.27	4.85	5.34	0.0005	0.0207	LOC101905505; LOC100851896	protein FAM209A-like
12863669	6.34	5.31	2.03	0.0157	0.1406	LOC101905711	heme-binding protein 1
12904242	7.75	6.54	2.32	0.0121	0.1227	LOC101905830	ferritin heavy chain-like
12703236	3.88	2.77	2.16	0.0082	0.0991	LOC101905979	thymosin beta-4 pseudogene
12797810	5.88	4.69	2.27	0.0042	0.0694	LOC101906319	uncharacterized LOC101906319
12713494	5.73	4.57	2.23	6.11e-06	0.0014	LOC101906403; LOC100337293	ankyrin repeat domain-containing protein 26; ankyrin repeat domain-containing protein 26-like
12876080	6.88	9.54	-6.32	1.53e-06	0.0006	LOC101906472; LOC784223	tropomyosin alpha-3 chain-like; tropomyosin 4 pseudogene
12835528	4.42	5.68	-2.38	0.0358	0.2165	LOC101906941	protein BEX3-like
12748615	3.93	5.6	-3.2	0.024	0.1762	LOC101907041; LOC100336208	zinc finger protein 345-like; putative protein ZNF720
12832177	2.45	5.51	-8.34	0.0001	0.0091	LOC101908713; LOC786377; LOC789475; LOC789542	tripartite motif-containing protein 64-like; tripartite motif-containing protein 64
12902757	6.81	5.52	2.45	0.0059	0.0831	LOC101909139	melanoma-associated antigen B2-like
12888810	8.69	6.29	5.3	0.0004	0.0176	LOC101909682; LOC104970313	uncharacterized LOC101909682; uncharacterized LOC104970313
12904797	5.31	3.46	3.62	0.0177	0.1493	LOC104968409	piezo-type mechanosensitive ion channel component 2-like
12910754	6.83	4.01	7.05	7.39e-05	0.0064	LOC104968627; LOC787476	fibrous sheath-interacting protein 2-like
12832591	4.5	7.5	-7.99	4.24e-07	0.0003	LOC104969786; LOC100336918; LOC101908614	protein kinase C-binding protein NELL1-like; protein kinase C-binding protein NELL1; uncharacterized LOC101908614
12910523	6.78	5.41	2.58	0.001	0.0287	LOC104970008	transcription elongation factor A protein-like 5
12774050	2.43	3.57	-2.22	0.0131	0.1277	LOC104971105	uncharacterized LOC104971105
12835702	4.75	8.15	-10.56	0.0019	0.0441	LOC104971820	transcription factor Sp4-like
12803695	8.92	9.94	-2.03	0.0002	0.0097	LOC104975684	histone H2A type 1
12687385	6.84	7.89	-2.07	8.36e-05	0.0069	LRCH3; LOC506150; LOC101908509	leucine-rich repeats and calponin homology (CH) domain containing 3; leucine-rich repeat and calponin homology domain-containing protein 3-like; uncharacterized LOC101908509
12867127	5.94	7.08	-2.2	0.0267	0.1859	LRP1	low density lipoprotein receptor-related protein 1
12685933	4.34	5.91	-2.98	0.0018	0.0423	LRRC58; LOC104976632	leucine rich repeat containing 58; leucine-rich repeat-containing protein 58-like
12699636	6.6	7.79	-2.28	0.0169	0.1457	LTBP1	latent transforming growth factor beta binding protein 1
12682682	5.57	8.29	-6.6	1.84e-05	0.0027	LXN	latexin
12887654	4.4	5.53	-2.19	0.0057	0.0813	LYSMD3	LysM, putative peptidoglycan-binding, domain containing 3
12863965	5.88	3.79	4.25	0.0003	0.0133	LYZ3	lysozyme 3
12747809	4.14	5.29	-2.21	0.0228	0.1715	MAB21L2	mab-21-like 2 (C. elegans)
12803078	3.33	4.47	-2.19	0.0019	0.0434	MAK	male germ cell-associated kinase
12715726	3.72	4.81	-2.13	1.68e-05	0.0025	MALRD1	MAM and LDL receptor class A domain containing 1
12907114	3.66	4.66	-2	0.0025	0.0516	MAOA	monoamine oxidase A
12857879	5.12	6.36	-2.36	0.0028	0.0549	MAP3K12	mitogen-activated protein kinase kinase kinase 12
12683856	5.54	6.6	-2.09	1.43e-05	0.0023	MAP3K13	mitogen-activated protein kinase kinase kinase 13
12809424	7.26	8.74	-2.78	5.77e-05	0.0055	MAPRE2	microtubule-associated protein, RP/EB family, member 2
12879457	5.89	4.76	2.18	0.009	0.1044	MARCH3	membrane-associated ring finger (C3HC4) 3, E3 ubiquitin protein ligase
12885649	3.13	6.32	-9.12	5.27e-07	0.0003	MBD3L3	methyl-CpG binding domain protein 3-like 3
12687120	5.35	6.61	-2.41	0.0462	0.2451	MBNL1; LOC100851683; LOC100852316	muscleblind-like splicing regulator 1; muscleblind-like protein 1; uncharacterized LOC100852316
12709963	4.84	6.07	-2.34	0.0031	0.0579	MBNL2	muscleblind-like splicing regulator 2
12901231	4.56	6.45	-3.71	0.0054	0.0795	ME1	malic enzyme 1, NADP(+)-dependent, cytosolic
12807737	4.92	6	-2.12	0.0058	0.0818	ME2	malic enzyme 2, NAD(+)-dependent, mitochondrial
12702463	3.3	4.71	-2.65	0.0051	0.0768	MEIS1	Meis homeobox 1
12844465	6.13	7.29	-2.24	0.0089	0.1034	MFSD2A	major facilitator superfamily domain containing 2A
12765820	5.11	6.64	-2.89	0.0004	0.0164	MGC137055	uncharacterized protein MGC137055
12864461	8.29	6.83	2.75	0.004	0.0673	MGST1	microsomal glutathione S-transferase 1
12732807	5.69	7.27	-2.99	0.0002	0.0125	MICAL2	microtubule associated monooxygenase, calponin and LIM domain containing 2
12876517	4.36	3.32	2.05	0.0008	0.0263	MIR1434	microRNA mir-1434
12726490	8.25	9.56	-2.48	0.0009	0.0281	MIR2315; RNF141	microRNA mir-2315; ring finger protein 141
12730572	3.62	2.33	2.44	0.004	0.067	MIR2317	microRNA mir-2317
12784976	5.42	4.16	2.39	0.0037	0.0647	MIR2359	microRNA mir-2359
12797804	8.36	6.82	2.9	0.0001	0.0078	MIR2369	microRNA mir-2369
12863665	7.03	6.01	2.02	0.0056	0.0808	MIR2440	microRNA mir-2440
12892470	5.16	3.67	2.81	0.0004	0.0178	MIR2467	microRNA mir-2467
12888854	8.66	7.01	3.14	0.0007	0.0236	MIR2475	microRNA mir-2475
12720838	3.59	4.74	-2.21	0.0012	0.0329	MKKS	McKusick-Kaufman syndrome
12685659	3.95	5.77	-3.52	0.0001	0.0078	MLF1	myeloid leukemia factor 1
12846912	6.56	7.7	-2.19	0.0005	0.0194	MLLT11	myeloid/lymphoid or mixed-lineage leukemia (trithorax homolog, Drosophila); translocated to, 11
12804387	4.76	6.54	-3.43	0.0111	0.1161	MLN	motilin
12728608	9.51	8.51	2	0.0017	0.0413	MMP12	matrix metallopeptidase 12 (macrophage elastase)
12702570	6.92	7.99	-2.11	0.0142	0.133	MOB1A	MOB kinase activator 1A
12901485	3.92	5.17	-2.38	0.0019	0.0436	MRAP2	melanocortin 2 receptor accessory protein 2
12809952	4.77	8.19	-10.67	0.022	0.1679	MRO	maestro
12742161	8.71	10.07	-2.58	0.0123	0.1235	MSMO1	methylsterol monooxygenase 1
12868625	5.35	6.36	-2.02	0.0015	0.0383	MSRB3	methionine sulfoxide reductase B3
12827515	3.67	4.92	-2.37	0.0307	0.2003	MSS51	MSS51 mitochondrial translational activator
12837552	7.58	8.61	-2.04	0.0002	0.0109	MTF1	metal-regulatory transcription factor 1
12736229	4.45	5.79	-2.52	0.0195	0.1574	MXRA8	matrix-remodelling associated 8
12896715	4.23	5.3	-2.1	0.0009	0.028	MYB	v-myb avian myeloblastosis viral oncogene homolog
12856882	3.43	5.96	-5.75	6.27e-09	3.06e-05	MYF5	myogenic factor 5
12806585	6.99	8.58	-3.01	2.87e-05	0.0035	MYLIP	myosin regulatory light chain interacting protein
12854527	6.29	7.45	-2.24	0.0036	0.0633	NAMPT	nicotinamide phosphoribosyltransferase
12685954	6.05	7.9	-3.6	2.08e-05	0.0029	NCK1	NCK adaptor protein 1
12903726	3.92	5.89	-3.9	0.0214	0.1656	NDP	Norrie disease (pseudoglioma)
12721948	8.04	6.87	2.25	0.0011	0.0308	NDRG1	N-myc downstream regulated 1
12824026	5.54	7.06	-2.87	0.0001	0.008	NEIL3	nei endonuclease VIII-like 3 (E. coli)
12861056	7.2	8.28	-2.12	7e-05	0.0063	NEMP1	transmembrane protein 194A
12797819	6.39	7.98	-3	0.0003	0.0133	NISCH	nischarin
12749109	3.43	4.48	-2.08	0.0078	0.0967	NLRP7	NLR family, pyrin domain containing 7
12755435	4.18	6.44	-4.78	3.15e-05	0.0037	NLRP7	NLR family, pyrin domain containing 7
12750139	4.77	9.69	-30.2	7e-08	8.81e-05	NLRP8	NLR family, pyrin domain containing 8
12757812	3.73	7.12	-10.5	3.69e-06	0.001	NLRP9	NLR family, pyrin domain containing 9
12740389	5.01	6.12	-2.17	0.0007	0.0232	NME7	NME/NM23 family member 7
12821917	5.97	7.18	-2.32	0.0004	0.0175	NOC3L	nucleolar complex associated 3 homolog (S. cerevisiae)
12852336	4.47	5.83	-2.57	0.0008	0.025	NOD1; LOC520275	nucleotide-binding oligomerization domain containing 1; nucleotide-binding oligomerization domain containing 1-like
12782069	5.09	6.77	-3.2	0.0004	0.0158	NOSTRIN	nitric oxide synthase trafficking
12888860	4.85	7.19	-5.08	1.18e-05	0.0021	NPM2	nucleophosmin/nucleoplasmin 2
12874156	4.87	6.18	-2.49	4.79e-05	0.0049	NPNT	nephronectin
12780177	5.75	4.48	2.41	0.0002	0.011	NPPC	natriuretic peptide C
12877273	4.64	6.55	-3.76	0.0103	0.1115	NR2F1	nuclear receptor subfamily 2, group F, member 1
12791694	5.35	7.45	-4.29	0.0001	0.0078	NR2F2	nuclear receptor subfamily 2, group F, member 2
12743958	5.36	8.03	-6.36	3.67e-07	0.0002	NR3C2	nuclear receptor subfamily 3, group C, member 2
12855057	4.2	3.18	2.03	0.0005	0.0205	NRCAM	neuronal cell adhesion molecule
12687512	5.94	8.29	-5.1	0.0189	0.1553	NREP	neuronal regeneration related protein
12888183	5.18	6.44	-2.39	1.25e-05	0.0021	NRG2	neuregulin 2
12867595	3.83	5.29	-2.75	0.0219	0.1676	NTN4	netrin 4
12722899	5.39	6.41	-2.02	0.0014	0.0359	NUDCD1	NudC domain containing 1
12910658	5.66	8.31	-6.27	0.0004	0.0174	NUDT11	nudix (nucleoside diphosphate linked moiety X)-type motif 11
12903879	6.99	5.97	2.02	0.0005	0.0198	NXT2	nuclear transport factor 2-like export factor 2
12763519	3.37	6.2	-7.12	1.73e-08	5.54e-05	ODF4	outer dense fiber of sperm tails 4
12729983	2.8	6.61	-14.03	0.0019	0.0432	OOSP1	oocyte-secreted protein 1
12679954	5.34	6.37	-2.05	0.0091	0.105	P3H2	prolyl 3-hydroxylase 2
12731077	3.46	4.58	-2.18	0.0005	0.0203	P4HA3	prolyl 4-hydroxylase, alpha polypeptide III
12782645	4.88	7.28	-5.29	4.75e-07	0.0003	PADI6	peptidyl arginine deiminase, type VI
12903340	10.36	9.09	2.42	0.0311	0.2018	PAGE4	P antigen family, member 4 (prostate associated)
12701126	6.86	8	-2.21	0.0002	0.0113	PAPOLG	poly(A) polymerase gamma
12820541	3.78	6.09	-4.93	0.0212	0.1642	PAPSS2	3-phosphoadenosine 5-phosphosulfate synthase 2
12787312	4.2	5.33	-2.18	0.0425	0.2349	PARP8	poly (ADP-ribose) polymerase family, member 8
12854043	8.36	10.18	-3.53	1.14e-05	0.0021	PARP12	poly (ADP-ribose) polymerase family, member 12
12709638	3.83	5.63	-3.47	0.0077	0.0962	PCDH8	protocadherin 8
12870067	3.66	5.28	-3.08	0.0015	0.0377	PDE5A; LOC104968414; LOC104970343	phosphodiesterase 5A, cGMP-specific; cGMP-specific 3,5-cyclic phosphodiesterase; uncharacterized LOC104970343
12789506	5.66	6.96	-2.46	8.8e-05	0.007	PDE8A	phosphodiesterase 8A
12770593	4.46	5.59	-2.19	0.0002	0.0124	PER1	period circadian clock 1
12725044	4.72	6.03	-2.47	7.03e-05	0.0063	PEX2	peroxisomal biogenesis factor 2
12731671	6.24	7.45	-2.32	1.61e-06	0.0006	PHF21A	PHD finger protein 21A
12904175	7.12	8.41	-2.44	6.56e-05	0.006	PHKA2	phosphorylase kinase, alpha 2 (liver)
12854547	6.59	7.72	-2.19	0.0128	0.1259	PHTF2	putative homeodomain transcription factor 2
12827195	5.03	7.66	-6.18	1.79e-06	0.0006	PHYHIPL	phytanoyl-CoA 2-hydroxylase interacting protein-like
12837370	5.77	6.8	-2.05	0.0124	0.1237	PIGK	phosphatidylinositol glycan anchor biosynthesis, class K
12804472	5.96	7.03	-2.09	0.001	0.0287	PIM1	Pim-1 proto-oncogene, serine/threonine kinase
12901396	3.96	5.2	-2.36	0.0041	0.0687	PKIB	protein kinase (cAMP-dependent, catalytic) inhibitor beta
12901148	3.86	6	-4.41	1.27e-05	0.0021	PLAGL1	pleiomorphic adenoma gene-like 1
12825859	7.65	8.8	-2.21	0.0097	0.1082	PLAU	plasminogen activator, urokinase
12755776	5.86	7.66	-3.48	0.021	0.1634	PLAUR	plasminogen activator, urokinase receptor
12713867	3.08	4.48	-2.62	0.0113	0.117	PLCB1; LOC101908829	phospholipase C, beta 1 (phosphoinositide-specific); 1-phosphatidylinositol 4,5-bisphosphate phosphodiesterase beta-1-like
12738517	5.33	6.79	-2.74	0.0344	0.2123	PLOD1	procollagen-lysine, 2-oxoglutarate 5-dioxygenase 1
12898920	5.47	6.7	-2.33	0.0019	0.0432	PNLDC1	poly(A)-specific ribonuclease (PARN)-like domain containing 1
12698769	7.1	8.36	-2.41	0.0003	0.014	PNO1	partner of NOB1 homolog (S. cerevisiae)
12797985	4.21	6.07	-3.63	1.6e-05	0.0025	PPARG	peroxisome proliferator-activated receptor gamma
12873385	4.84	6.1	-2.39	3.34e-05	0.0039	PPARGC1A	peroxisome proliferator-activated receptor gamma, coactivator 1 alpha
12879098	6.65	5.51	2.2	3.8e-06	0.001	PPARGC1B	peroxisome proliferator-activated receptor gamma, coactivator 1 beta
12825971	5.41	6.61	-2.3	0.0001	0.0083	PPIF	peptidylprolyl isomerase F
12898973	5.02	6.67	-3.12	0.0003	0.0133	PPP1R14C	protein phosphatase 1, regulatory (inhibitor) subunit 14C
12823799	4.96	6.18	-2.34	0.0001	0.009	PRIMPOL	primase and polymerase (DNA-directed)
12842793	5.13	6.46	-2.51	0.0014	0.0367	PRKACB; LOC104972747	protein kinase, cAMP-dependent, catalytic, beta; uncharacterized LOC104972747
12849057	3.62	6.71	-8.54	0.0277	0.1899	PRKAR2B	protein kinase, cAMP-dependent, regulatory, type II, beta
12689668	4.16	5.75	-3.01	0.0007	0.0232	PRKCH	protein kinase C, eta
12707266	6.53	7.74	-2.31	0.0034	0.0613	PRKD3	protein kinase D3
12815216	6.37	5.32	2.07	0.0046	0.0724	PRM1; LOC100335847	protamine 1; protamine 1-like
12688171	5.93	6.96	-2.05	0.0025	0.0515	PSEN1	presenilin 1
12809935	7.03	5.19	3.57	0.0002	0.0117	PSTPIP2	proline-serine-threonine phosphatase interacting protein 2
12720864	3.77	5.02	-2.38	0.0008	0.0264	PTPLA	protein tyrosine phosphatase-like (proline instead of catalytic arginine), member A
12686636	8.74	9.84	-2.14	0.0012	0.0329	PTPLB	protein tyrosine phosphatase-like (proline instead of catalytic arginine), member b
12878157	10.22	11.39	-2.25	0.0007	0.0231	PTTG1	pituitary tumor-transforming 1
12690173	4.76	7.06	-4.91	1.62e-06	0.0006	RAB2B	RAB2B, member RAS oncogene family
12825175	7.46	6.43	2.05	0.0005	0.0192	RAB11FIP1; LOC784440	RAB11 family interacting protein 1 (class I); rab11 family-interacting protein 1-like
12831698	4.4	5.58	-2.26	0.0013	0.0347	RAB30	RAB30, member RAS oncogene family
12811487	7.33	8.47	-2.21	0.0022	0.0478	RABGEF1	RAB guanine nucleotide exchange factor (GEF) 1
12787774	7.25	8.72	-2.76	0.0006	0.0222	RAI14; LOC104976652	retinoic acid induced 14; uncharacterized LOC104976652
12775344	6.23	8.12	-3.7	0.0001	0.009	RALB	v-ral simian leukemia viral oncogene homolog B
12828084	5	6.1	-2.14	0.0026	0.0529	RASGEF1A	RasGEF domain family, member 1A
12718095	6.28	4.84	2.72	2.94e-05	0.0036	RASSF2	Ras association (RalGDS/AF-6) domain family member 2
12866032	6.43	7.7	-2.42	0.0008	0.0264	RBFOX2	RNA binding protein, fox-1 homolog (C. elegans) 2
12699819	5.49	6.72	-2.35	0.0014	0.0362	RBKS	ribokinase
12720367	7.11	8.14	-2.03	0.0022	0.0467	RBM38	RNA binding motif protein 38
12797483	3.18	4.52	-2.55	0.0245	0.178	RBMS3	RNA binding motif, single stranded interacting protein 3
12781128	5.97	4.94	2.04	0.0026	0.053	RESP18	regulated endocrine-specific protein 18
12855928	4.87	9.91	-32.82	7.94e-08	8.81e-05	RGS2	regulator of G-protein signaling 2, 24kDa
12738588	5.32	8.72	-10.53	1.99e-07	0.0002	RGS16	regulator of G-protein signaling 16
12777810	6.27	8.59	-5	0.0004	0.0173	RHBDD1	rhomboid domain containing 1
12857424	5.1	7.41	-4.96	0.0014	0.0369	RHEBL1	Ras homolog enriched in brain like 1
12910664	8.04	6.1	3.84	9.53e-06	0.002	RHOXF1	Rhox homeobox family, member 1
12843671	5.05	6.35	-2.47	0.0002	0.0103	RIMKLA	ribosomal modification protein rimK-like family member A
12809919	8.94	9.98	-2.06	0.0001	0.0087	RIOK3	RIO kinase 3
12891753	6.13	7.41	-2.43	0.0414	0.2317	RMI1	RecQ mediated genome instability 1
12687894	6.08	5.05	2.05	0.0296	0.1966	RNASE1	ribonuclease, RNase A family, 1 (pancreatic)
12688130	7.9	6	3.71	0.0023	0.0485	RNASE1	ribonuclease, RNase A family, 1 (pancreatic)
12858617	5.99	7.53	-2.91	0.0002	0.0113	RND1	Rho family GTPase 1
12845319	5.03	6.9	-3.64	0.0011	0.0315	RNF11	ring finger protein 11
12775981	6.6	7.72	-2.17	0.0003	0.0145	RNF19B	ring finger protein 19B
12745962	6.5	8.36	-3.64	2.1e-05	0.0029	RNF34	ring finger protein 34, E3 ubiquitin protein ligase
12686004	3.64	5.02	-2.61	1.36e-06	0.0006	ROBO1	roundabout, axon guidance receptor, homolog 1 (Drosophila)
12681539	3.36	4.55	-2.28	1.76e-05	0.0026	ROBO2	roundabout, axon guidance receptor, homolog 2 (Drosophila)
12690836	4.62	5.64	-2.03	0.0003	0.0152	RORA; LOC790889	RAR-related orphan receptor A; nuclear receptor ROR-alpha-like
12693575	3.5	5.19	-3.22	7.8e-08	8.81e-05	RPGRIP1	retinitis pigmentosa GTPase regulator interacting protein 1
12841413	7.26	8.41	-2.23	3.96e-05	0.0044	RRAGC	Ras-related GTP binding C
12898719	4.56	6.55	-3.97	7.29e-05	0.0064	RRAGD	Ras-related GTP binding D
12723232	4.11	5.79	-3.21	0.0001	0.0088	RSPO2	R-spondin 2
12850633	3.96	5.23	-2.42	1.91e-05	0.0027	RUNDC3B; LOC104970395; ABCB4	RUN domain containing 3B; RUN domain-containing protein 3B-like; ATP-binding cassette, sub-family B (MDR/TAP), member 4
12679060	4.56	5.74	-2.27	0.0034	0.0614	RWDD2B	RWD domain containing 2B
12842602	5.92	4.88	2.06	0.0009	0.0282	S1PR1	sphingosine-1-phosphate receptor 1
12837459	7.96	6.87	2.12	0.0099	0.1093	S100A5	S100 calcium binding protein A5
12723771	6.52	7.59	-2.1	0.0005	0.0198	SAMD12	sterile alpha motif domain containing 12
12681452	6.73	5.15	2.99	0.0008	0.0255	SAMSN1; LOC100850526	SAM domain, SH3 domain and nuclear localization signals 1; SAM domain-containing protein SAMSN-1-like
12892034	5.75	6.83	-2.12	0.0006	0.0222	SAP30	Sin3A-associated protein, 30kDa
12891519	3.98	8.03	-16.56	2.99e-05	0.0036	SAXO1	stabilizer of axonemal microtubules 1
12874936	6.6	7.85	-2.39	0.0058	0.0824	SCARB2	scavenger receptor class B, member 2
12821369	9.44	10.84	-2.64	7.9e-05	0.0066	SCD	stearoyl-CoA desaturase (delta-9-desaturase)
12780215	3.54	4.7	-2.23	0.0455	0.2434	SCG2	secretogranin II
12904467	6.28	4.82	2.76	0.0138	0.1312	SCML2	sex comb on midleg-like 2 (Drosophila)
12763309	7	5.98	2.03	0.0048	0.0742	SCRN2	secernin 2
12793211	5.28	6.44	-2.24	1.02e-05	0.002	SEC23A	Sec23 homolog A (S. cerevisiae)
12870423	5.71	6.92	-2.32	0.0052	0.078	SEC24D	SEC24 family member D
12851427	2.88	4.67	-3.45	0.0018	0.0431	SEMA3A; LOC104968694	sema domain, immunoglobulin domain (Ig), short basic domain, secreted, (semaphorin) 3A; semaphorin-3A-like
12879220	4.36	5.4	-2.06	0.0346	0.2124	SEMA6A	sema domain, transmembrane domain (TM), and cytoplasmic domain, (semaphorin) 6A
12695131	3.51	7.12	-12.24	0.0211	0.1642	SEMA6D	sema domain, transmembrane domain (TM), and cytoplasmic domain, (semaphorin) 6D
12689173	5.01	6.91	-3.73	0.0003	0.0133	SENP8; LOC100851477	SUMO/sentrin specific peptidase family member 8; sentrin-specific protease 8
12816434	4.61	7.19	-5.99	2.24e-08	5.54e-05	SEPT1	septin 1
12898581	6.94	7.98	-2.06	0.0015	0.0376	SERINC1	serine incorporator 1
12843593	5.7	6.84	-2.2	0.024	0.176	SFT2D2	SFT2 domain containing 2
12853265	3.39	6.16	-6.84	0.0031	0.0581	SGCE	sarcoglycan, epsilon
12874466	4.95	6.4	-2.72	0.0016	0.0396	SGMS2	sphingomyelin synthase 2
12758667	7.14	8.86	-3.31	5.58e-07	0.0003	SIAH1	siah E3 ubiquitin protein ligase 1
12759522	4.79	3.77	2.02	0.0041	0.0683	SIGLEC6	sialic acid binding Ig-like lectin 6
12694561	3.03	4.31	-2.43	0.0002	0.0106	SIX1	SIX homeobox 1
12787593	7.6	8.75	-2.21	0.0003	0.0133	SKP2	S-phase kinase-associated protein 2, E3 ubiquitin protein ligase
12902939	10.42	9.36	2.08	0.0062	0.0848	SLC6A8	solute carrier family 6 (neurotransmitter transporter), member 8
12825466	3.46	5.73	-4.83	7.73e-06	0.0017	SLC7A2	solute carrier family 7 (cationic amino acid transporter, y+ system), member 2
12695993	4.69	5.97	-2.42	0.0439	0.239	SLC10A1	solute carrier family 10 (sodium/bile acid cotransporter), member 1
12723793	3.99	2.88	2.16	0.0085	0.101	SLC10A5	solute carrier family 10, member 5
12801442	3.21	5.54	-5.05	1.58e-06	0.0006	SLC17A1	solute carrier family 17 (organic anion transporter), member 1
12740186	5.1	6.38	-2.42	1.45e-05	0.0023	SLC19A2	solute carrier family 19 (thiamine transporter), member 2
12778525	3.52	5.03	-2.85	0.006	0.0841	SLC25A12	solute carrier family 25 (aspartate/glutamate carrier), member 12
12843393	7.28	8.36	-2.11	0.0002	0.0098	SLC25A44	solute carrier family 25, member 44
12680588	6.03	7.07	-2.06	0.0001	0.0088	SLC33A1	solute carrier family 33 (acetyl-CoA transporter), member 1
12791856	4.59	5.64	-2.06	0.0128	0.1259	SLCO3A1	solute carrier organic anion transporter family, member 3A1
12718310	6.4	4.63	3.42	7.42e-06	0.0017	SLPI	secretory leukocyte peptidase inhibitor
12882107	4.44	5.68	-2.35	0.0019	0.0437	SMAD5	SMAD family member 5
12909398	2.59	3.88	-2.43	0.0212	0.1647	SMARCA1	SWI/SNF related, matrix associated, actin dependent regulator of chromatin, subfamily a, member 1
12870283	4.51	6.2	-3.23	0.0002	0.0117	SNCA	synuclein, alpha (non A4 component of amyloid precursor)
12796510	6.41	8.54	-4.36	7.74e-08	8.81e-05	SNRK	SNF related kinase
12824307	5.03	6.97	-3.85	4.26e-05	0.0046	SNX25	sorting nexin 25
12765122	6.84	7.91	-2.1	0.0003	0.0133	SOCS7	suppressor of cytokine signaling 7
12709744	6.21	5.05	2.22	0.0013	0.0344	SOHLH2	spermatogenesis and oogenesis specific basic helix-loop-helix 2
12825497	3.85	6.2	-5.08	0.0099	0.1093	SORBS2	sorbin and SH3 domain containing 2
12837819	4.03	5.56	-2.89	0.0002	0.0123	SORT1	sortilin 1
12710854	5.54	4.45	2.12	0.0009	0.027	SPATA13	spermatogenesis associated 13
12693704	6.11	7.75	-3.12	8.34e-06	0.0018	SPG21	spastic paraplegia 21 (autosomal recessive, Mast syndrome)
12764181	3.25	4.39	-2.21	0.0002	0.0117	SPOP	speckle-type POZ protein
12745981	4.82	6.62	-3.48	0.0055	0.0806	SPRY1	sprouty homolog 1, antagonist of FGF signaling (Drosophila)
12712605	5.79	6.97	-2.27	0.014	0.132	SPRY2	sprouty homolog 2 (Drosophila)
12694111	5.72	7.9	-4.52	9.51e-06	0.002	SQRDL	sulfide quinone reductase-like (yeast)
12826119	3.89	9.17	-38.79	0.0104	0.1122	SRGN	serglycin
12903071	5.93	7.88	-3.87	6.33e-07	0.0003	SRPX	sushi-repeat containing protein, X-linked
12908296	6.96	5.59	2.59	0.0018	0.0419	SRPX2; LOC101908743	sushi-repeat containing protein, X-linked 2; sushi repeat-containing protein SRPX2
12859891	6.03	5	2.03	0.0001	0.0081	STAC3	SH3 and cysteine rich domain 3
12824769	4.56	7.18	-6.14	0.002	0.0445	STAR	steroidogenic acute regulatory protein
12768925	9.58	10.6	-2.03	0.001	0.029	STAT3; LOC101910056	signal transducer and activator of transcription 3 (acute-phase response factor); signal transducer and activator of transcription 3-like
12781647	3.25	5.03	-3.44	0.0242	0.1768	STAT4; STAT1	signal transducer and activator of transcription 4; signal transducer and activator of transcription 1, 91kDa
12720784	6.22	7.51	-2.45	1.28e-06	0.0006	STK35	serine/threonine kinase 35
12779317	8.41	9.93	-2.87	0.0309	0.201	STMN1	stathmin 1
12907734	5.61	4.54	2.11	0.0027	0.0545	STS	steroid sulfatase (microsomal), isozyme S
12739239	5.22	6.79	-2.97	0.0002	0.0108	STX6	syntaxin 6
12732926	4.9	6.85	-3.85	0.0004	0.0175	SYT9	synaptotagmin IX
12847721	4.89	7.3	-5.32	2.33e-06	0.0008	SYT11	synaptotagmin XI
12831806	4.77	6.36	-3.02	2.88e-05	0.0035	SYTL2	synaptotagmin-like 2
12870553	7.82	9.4	-2.98	1.53e-06	0.0006	TACC3	transforming, acidic coiled-coil containing protein 3
12838899	7.98	9.1	-2.17	0.0002	0.0106	TADA1	transcriptional adaptor 1
12783710	5.9	6.97	-2.1	0.0006	0.0222	TANK	TRAF family member-associated NFKB activator
12906927	5.4	6.59	-2.28	0.0062	0.0846	TBC1D8B	TBC1 domain family, member 8B (with GRAM domain)
12898797	5.85	6.91	-2.09	4.16e-05	0.0045	TBPL1	TBP-like 1
12791484	3.45	5.58	-4.39	1.41e-05	0.0023	TCL1A	T-cell leukemia/lymphoma 1A
12908725	5.68	4.33	2.56	9.4e-06	0.002	TCP11X2	t-complex 11 family, X-linked 2
12689601	7.29	8.32	-2.05	1.21e-06	0.0005	TDP1	tyrosyl-DNA phosphodiesterase 1
12866766	7.88	6.75	2.18	0.0003	0.0154	TEAD4	TEA domain family member 4
12892571	3.91	5.26	-2.55	6.22e-06	0.0014	TEK	TEK tyrosine kinase, endothelial
12908563	6.05	4.97	2.12	0.0021	0.0459	TEX13B	testis expressed 13B
12688001	5.98	9.45	-11.08	0.0302	0.1985	THBS1	thrombospondin 1
12899536	5.26	7.34	-4.22	0.0321	0.2049	THBS2	thrombospondin 2
12857108	5.03	6.25	-2.33	0.0181	0.1516	TIMP3	TIMP metallopeptidase inhibitor 3
12691334	6.77	7.88	-2.16	2.49e-05	0.0032	TINF2	TERF1 (TRF1)-interacting nuclear factor 2
12779093	8.74	9.86	-2.18	0.0389	0.2249	TMEM37	transmembrane protein 37
12762208	4.56	6.59	-4.08	5.78e-06	0.0014	TMEM106A	transmembrane protein 106A
12849726	3.8	5.06	-2.38	0.0139	0.1315	TMEM106B	transmembrane protein 106B
12777920	4.24	6.71	-5.56	4.46e-07	0.0003	TMEM163	transmembrane protein 163
12904529	8.01	6.87	2.2	1.17e-05	0.0021	TMEM164	transmembrane protein 164
12849348	4.47	6.92	-5.46	0.0126	0.1244	TMEM176A	transmembrane protein 176A
12905536	6.85	8.33	-2.8	0.0007	0.0245	TMEM185A; LOC100851441	transmembrane protein 185A; transmembrane protein 185A-like
12745115	4.98	6.55	-2.96	0.0003	0.0135	TMEM233	transmembrane protein 233
12906463	4.55	3.37	2.26	0.0055	0.0806	TMEM257	transmembrane protein 257
12856674	5.03	6.06	-2.05	0.0411	0.2311	TMTC2; LOC100851073	transmembrane and tetratricopeptide repeat containing 2; transmembrane and TPR repeat-containing protein 2-like
12765039	5.67	7.1	-2.7	0.0009	0.0276	TNFAIP1	tumor necrosis factor, alpha-induced protein 1 (endothelial)
12857267	4.75	6.55	-3.49	0.0141	0.1324	TNFRSF1A	tumor necrosis factor receptor superfamily, member 1A
12735978	5.59	3.94	3.15	0.0009	0.0282	TNFRSF9	tumor necrosis factor receptor superfamily, member 9
12763087	7.33	6.28	2.06	0.0013	0.0353	TOM1L1	target of myb1 (chicken)-like 1
12686837	7.09	5.39	3.24	0.0038	0.0649	TPRG1	tumor protein p63 regulated 1
12806796	7.12	8.16	-2.06	4.02e-05	0.0044	TRAM2	translocation associated membrane protein 2
12704157	7.42	6.25	2.25	2.77e-06	0.0009	TRIB2	tribbles pseudokinase 2
12829092	4.47	6.61	-4.4	4.23e-07	0.0003	TRIM77	tripartite motif containing 77
12711702	6.67	8.78	-4.33	0.0036	0.0634	TSC22D1	TSC22 domain family, member 1
12872019	5.98	7.75	-3.42	9.83e-05	0.0077	TSPAN5	tetraspanin 5
12910200	6.09	7.77	-3.2	0.0006	0.0223	TSPAN7	tetraspanin 7
12897169	5.53	6.8	-2.41	0.0002	0.0125	TUBE1	tubulin, epsilon 1
12765078	6.27	7.62	-2.54	2.41e-05	0.0031	TUBG2	tubulin, gamma 2
12808401	5.42	6.52	-2.14	1.61e-05	0.0025	TWSG1	twisted gastrulation BMP signaling modulator 1
12725965	7.35	8.48	-2.18	0.0011	0.0306	UBE2W	ubiquitin-conjugating enzyme E2W (putative)
12878181	7.74	8.81	-2.1	4.39e-05	0.0046	UBLCP1	ubiquitin-like domain containing CTD phosphatase 1
12886305	5.83	8.63	-7	5.13e-08	8.41e-05	UHRF1	ubiquitin-like with PHD and ring finger domains 1
12678746	4.16	7	-7.16	0.0151	0.1372	UPK1B	uroplakin 1B
12844960	8.56	9.59	-2.04	0.0001	0.0092	USP1	ubiquitin specific peptidase 1
12732418	5.84	7.96	-4.34	2.16e-06	0.0007	USP2	ubiquitin specific peptidase 2
12695730	4.63	5.96	-2.51	0.0009	0.0281	USP3	ubiquitin specific peptidase 3
12682909	3.94	5.51	-2.97	1.06e-07	0.0001	USP13	ubiquitin specific peptidase 13 (isopeptidase T-3)
12761489	6.4	7.82	-2.67	3.04e-06	0.0009	USP36	ubiquitin specific peptidase 36
12813454	6.3	7.56	-2.4	0.0001	0.0083	USP42; LOC100850906	ubiquitin specific peptidase 42; ubiquitin carboxyl-terminal hydrolase 42-like
12874296	4.99	6.33	-2.55	2.73e-05	0.0034	USP46	ubiquitin specific peptidase 46
12877198	3.61	9.13	-45.93	0.0078	0.0966	VCAN; LOC101909176	versican; versican core protein
12900682	2.72	4.03	-2.48	0.0415	0.232	VNN1	vanin 1
12712647	7.85	9.08	-2.36	8.55e-05	0.0069	WASF3	WAS protein family, member 3
12904828	8.78	6.57	4.62	0.0002	0.0117	WBP5	WW domain binding protein 5
12790112	6.87	8.09	-2.32	1.83e-05	0.0027	WDR20	WD repeat domain 20
12790034	5.51	6.56	-2.06	0.0002	0.0117	WDR76	WD repeat domain 76
12779661	6.22	8	-3.44	2.62e-06	0.0008	WDSUB1; LOC101909166	WD repeat, sterile alpha motif and U-box domain containing 1; uncharacterized LOC101909166
12850449	4.46	7.82	-10.22	2.3e-07	0.0002	WEE2	WEE1 homolog 2 (S. pombe)
12742348	7.03	8.05	-2.03	0.0002	0.0098	WSB2	WD repeat and SOCS box containing 2
12902874	4.1	5.33	-2.34	0.0382	0.223	XIAP	X-linked inhibitor of apoptosis, E3 ubiquitin protein ligase
12903280	9	7.66	2.52	0.003	0.0577	XPNPEP2	X-prolyl aminopeptidase (aminopeptidase P) 2, membrane-bound
12772669	6.91	9.28	-5.16	1.54e-05	0.0024	YBX2	Y box binding protein 2
12814558	5.36	6.52	-2.24	0.0001	0.0083	YPEL3	yippee-like 3 (Drosophila)
12698971	7.35	6.32	2.04	1.39e-05	0.0023	ZAP70	zeta-chain (TCR) associated protein kinase 70kDa
12872171	4.39	8.25	-14.51	1.69e-07	0.0002	ZAR1	zygote arrest 1
12710621	5.7	8.49	-6.9	4.42e-08	8.29e-05	ZAR1L	zygote arrest 1-like
12686411	5.24	6.32	-2.12	0.0105	0.1127	ZBTB38	zinc finger and BTB domain containing 38
12727672	4.01	5.3	-2.45	0.0023	0.0491	ZC3H12C	zinc finger CCCH-type containing 12C
12893567	8.23	9.4	-2.24	0.0018	0.0426	ZCCHC6	zinc finger, CCHC domain containing 6
12758234	6.18	7.45	-2.4	0.007	0.0909	ZCCHC14	zinc finger, CCHC domain containing 14
12908991	8.04	7	2.06	0.0004	0.0166	ZDHHC9	zinc finger, DHHC-type containing 9
12708387	4.87	6.05	-2.27	0.0009	0.0271	ZFP36L2	ZFP36 ring finger protein-like 2
12696392	6.56	8.9	-5.07	1.27e-05	0.0021	ZFYVE1	zinc finger, FYVE domain containing 1
12904406	7.51	6.44	2.09	0.0221	0.1684	ZMYM3	zinc finger, MYM-type 3
12909107	2.91	4.66	-3.37	3.44e-06	0.001	ZNF41	zinc finger protein 41
12802155	5.08	6.15	-2.09	0.0072	0.0926	ZNF184	zinc finger protein 184
12746842	7.63	6.17	2.76	0.0014	0.0368	ZNF280A	zinc finger protein 280A
12880470	5.22	6.24	-2.04	0.0111	0.1162	ZNF346	zinc finger protein 346
12779047	3.32	5.95	-6.21	0.0195	0.1576	ZNF385B	zinc finger protein 385B
12777199	6.94	8.26	-2.5	0.0037	0.0641	ZNF436	zinc finger protein 436
12890349	5.37	6.79	-2.68	0.0002	0.0105	ZNF462	zinc finger protein 462
12748520	9.24	8.17	2.1	0.0394	0.2265	ZNF614	zinc finger protein 614
12908310	5.22	4.22	2	0.0148	0.1353	ZNF674	zinc finger protein 674
12815160	5.98	9.21	-9.39	2.52e-06	0.0008	ZP2	zona pellucida glycoprotein 2 (sperm receptor)
12811279	5.73	7.33	-3.03	0.0002	0.0117	ZP3	zona pellucida glycoprotein 3 (sperm receptor)
12827591	5.92	9.65	-13.28	6.5e-06	0.0015	ZP4	zona pellucida glycoprotein 4
12759765	2.93	4	-2.1	0.0164	0.1432	ZSCAN5B; LOC783493	zinc finger and SCAN domain containing 5B; zinc finger and SCAN domain-containing protein 5B
12763206	5.73	7.02	-2.44	0.0122	0.1231	ZSWIM7	zinc finger, SWIM-type containing 7
12913607	3.55	2.53	2.02	0.0022	0.0476
12913603	6.39	4.84	2.93	0.0168	0.1455
12913601	5.59	4.47	2.17	0.0031	0.0579
12913677	4.13	2.71	2.68	0.0446	0.2414
12913663	6.81	5.24	2.97	0.0006	0.0227
12913579	4.41	3.15	2.38	0.0132	0.1279
12913683	7.2	5.12	4.23	0.0053	0.0789
12913691	4.47	3.07	2.63	1.21e-05	0.0021
12913695	5.03	2.75	4.85	9.66e-06	0.002
12913697	7.32	4.95	5.16	0.0009	0.028
12913717	5.47	2.08	10.44	0.0107	0.1139
12913783	6.4	4.97	2.69	0.001	0.0291
12913791	8.87	7.63	2.36	0.0024	0.0506
12913797	7.14	5.81	2.5	0.0011	0.0305
12913807	5.72	3.84	3.67	0.0113	0.1174
12913661	3.91	1.95	3.91	0.004	0.067
12913553	6.64	5.47	2.25	0.0005	0.0192
12915201	8.33	6.92	2.67	0.0037	0.0644
12913505	4.74	2.57	4.49	0.0004	0.0171
12912665	9.05	7.25	3.47	0.0005	0.0192
12912677	5.69	4.67	2.03	0.0008	0.026
12912779	3.93	4.93	-2	0.0002	0.0108
12912821	3.4	2.24	2.23	0.0001	0.0083
12912851	4.4	2.8	3.05	0.0013	0.0346
12912861	5.89	3.53	5.12	0.0242	0.1768
12912925	4.56	3.38	2.27	0.0084	0.1007
12912983	6.48	5.22	2.4	0.0174	0.1481
12913039	9.35	8.23	2.18	5.51e-05	0.0054
12913049	5.65	3.71	3.85	0.0049	0.0757
12913531	6.9	4.98	3.8	1.98e-05	0.0028
12913081	8.67	7.44	2.35	7.43e-05	0.0064
12913161	7.93	6.8	2.19	2.04e-05	0.0029
12913183	3.8	6.43	-6.19	2.83e-07	0.0002
12913269	9.56	8.5	2.1	0.0383	0.2232
12913363	8.2	6.7	2.82	2.22e-05	0.003
12913835	6.7	5.69	2.01	0.0375	0.2212
12913417	5.11	3.8	2.48	0.0088	0.1027
12913419	4.33	3	2.51	0.0196	0.1577
12913425	5.97	4.44	2.88	0.0102	0.1112
12915531	6.1	5.09	2.01	0.0219	0.1675
12913477	7.09	5.23	3.61	3.45e-05	0.0039
12913153	4.01	2.72	2.45	0.0035	0.062
12913849	5.74	4.48	2.4	0.0277	0.1898
12914211	7.92	6.85	2.1	0.0002	0.0108
12913915	4.92	3.74	2.26	0.0065	0.087
12915423	7.43	5.57	3.63	0.0054	0.0796
12915421	6.27	5.14	2.19	0.0164	0.1434
12915409	2.7	7.61	-30.05	4.77e-10	6.13e-06
12914655	4.79	5.95	-2.23	0.0079	0.0972
12914661	5.76	4.7	2.07	0.0013	0.0355
12914885	6.9	8.13	-2.33	0.0001	0.0092
12915389	3.21	5.55	-5.07	0.0145	0.1345
12915021	6.42	7.46	-2.05	0.0029	0.0568
12914435	4.49	2.98	2.85	0.0195	0.1576
12915025	5.83	4.58	2.37	0.0002	0.0117
12915071	7.25	5.54	3.27	0.005	0.076
12915115	10.08	8.16	3.79	0.0003	0.0135
12915123	7.74	4.44	9.83	0.0004	0.0171
12915125	6.6	4.12	5.58	0.0005	0.0192
12915161	7.48	5.52	3.91	5.58e-06	0.0014
12915167	8.39	6.22	4.5	1.2e-06	0.0005
12915351	3.12	6.52	-10.55	0.0163	0.143
12915197	4.37	5.55	-2.27	0.0026	0.052
12915055	5.32	3.96	2.56	0.0008	0.0254
12914415	4.52	3.47	2.07	2.32e-05	0.0031
12914409	6.93	5.43	2.85	0.0005	0.0187
12914403	5.64	4.55	2.13	0.0001	0.0084
12913931	6.37	4.63	3.33	0.0001	0.0094
12913955	8.3	5.78	5.74	7.38e-08	8.81e-05
12913963	4.79	3.32	2.76	0.0146	0.1347
12913967	6.64	5.1	2.92	0.0005	0.0198
12913979	5.23	3.97	2.38	2.19e-05	0.003
12913985	5.86	4.53	2.52	0.0003	0.0136
12914029	6.75	5.32	2.68	0.0004	0.0185
12914089	5.49	3.54	3.86	0.0142	0.133
12914093	3.91	2.75	2.23	0.0021	0.0457
12915453	7.48	5.52	3.91	5.58e-06	0.0014
12914253	7.14	5.81	2.5	0.0011	0.0305
12915443	5.92	4.77	2.22	0.006	0.084
12914277	4.67	5.87	-2.3	0.001	0.0291
12914279	3.16	2.04	2.17	0.001	0.0299
12912655	5.04	3.07	3.93	0.005	0.0765
12914299	6.37	5.1	2.42	0.0212	0.1647
12914309	4.96	3.96	2	0.0057	0.0812
12914331	5.02	3.11	3.75	0.0003	0.0134
12914377	5.66	4.44	2.33	0.0072	0.0926
12913887	4.21	2.69	2.86	0.0005	0.02
12912653	8.9	7.74	2.23	3.86e-05	0.0043
12912039	4.3	3.23	2.09	0.0146	0.1345
12912583	9.25	7.75	2.84	0.0003	0.0132
12728090	6.64	5.4	2.35	2.95e-05	0.0036
12726358	3.86	5.41	-2.92	0.0228	0.1715
12910181	6.29	3.42	7.34	0.0007	0.0232
12725344	6.91	9.91	-7.97	4.32e-06	0.0011
12721580	7.41	10.45	-8.19	1.14e-05	0.0021
12721502	6.38	5.23	2.22	0.003	0.0577
12717377	9.17	10.19	-2.02	0.0006	0.0223
12702040	6.05	7.2	-2.23	0.0083	0.0997
12730651	6.04	3.29	6.73	9.69e-05	0.0076
12698604	5.38	6.81	-2.7	0.0147	0.1353
12693139	6.39	4.68	3.27	0.0004	0.0179
12911029	7.23	5.44	3.46	0.0002	0.0113
12911103	5.1	6.26	-2.24	0.0009	0.0281
12911183	6.1	5.09	2.01	0.0219	0.1675
12911307	7.14	5.47	3.18	0.0119	0.1216
12911475	6.76	5.57	2.28	3.25e-05	0.0038
12911535	6.19	4.02	4.5	0.0061	0.0841
12911595	6.35	4.24	4.32	0.0108	0.1146
12694790	8.4	9.58	-2.27	0.0011	0.0322
12773121	5.93	4.37	2.94	0.0169	0.1459
12773484	5.44	3.99	2.73	0.0036	0.0638
12773863	4.39	5.5	-2.15	0.0071	0.0914
12902863	4.78	3.73	2.06	0.0309	0.201
12902152	4.98	7.2	-4.67	1.43e-05	0.0023
12901808	6.79	8.31	-2.87	0.0004	0.0179
12898982	9.33	7.74	2.99	1.09e-05	0.0021
12903893	7.79	6.67	2.17	0.0064	0.086
12898323	5.03	6.25	-2.33	0.0012	0.0335
12896617	4.73	8.07	-10.13	0.0345	0.2123
12876092	8.16	10.3	-4.43	2.78e-05	0.0034
12863567	6.63	5.59	2.05	0.0003	0.0131
12859255	3.6	5.98	-5.2	0.0014	0.0368
12905770	8.24	6.8	2.71	0.0172	0.1474
12915595	5.43	3.6	3.57	0.0002	0.0111
12905918	10.1	6.82	9.74	0.0004	0.017
12818863	7.41	8.92	-2.85	3.59e-06	0.001
12818747	5.24	4.17	2.1	0.0008	0.0266
12817551	9.22	7.73	2.82	0.0302	0.1989
12906220	7.44	4.78	6.33	4.36e-05	0.0046
12803328	2.75	4.94	-4.55	0.0083	0.1
12789146	7.2	8.48	-2.44	0.0423	0.2347
12911597	6.19	4.02	4.5	0.0061	0.0841
12911603	3.44	4.66	-2.33	0.0075	0.0946
12911625	2.63	4.38	-3.36	0.001	0.0294
12911679	10.06	8.92	2.21	0.0001	0.0082
12912181	9.44	8.31	2.18	2.53e-07	0.0002
12912183	3.85	2.52	2.51	0.0126	0.1246
12912199	6.65	4.51	4.4	0.0058	0.0818
12912233	6	4.68	2.49	0.0055	0.0804
12912243	3.98	2.94	2.06	0.0002	0.0114
12912311	6.83	5.46	2.58	0.0008	0.0266
12912331	5.06	3.01	4.12	0.0093	0.1056
12912341	3.34	2.14	2.29	0.0152	0.1376
12912367	3.4	2.17	2.34	0.0206	0.1619
12912369	6.35	5.31	2.06	0.022	0.1679
12912439	9.52	8.08	2.73	0.0002	0.0117
12912449	4.44	3.31	2.18	0.0006	0.0223
12912473	9.2	8.2	2	0.0053	0.0791
12912479	8.54	7.13	2.67	0.0001	0.0083
12912489	5.21	4.21	2.01	0.0321	0.2048
12912509	7.54	6.53	2.01	0.0137	0.1307
12912529	4.97	3.85	2.19	0.005	0.0763
12912575	2.79	3.8	-2.01	0.0311	0.2018
12912577	4.14	2.96	2.28	0.0339	0.2107
12912093	4.22	2.94	2.43	0.0002	0.0114
12912591	6.61	5.45	2.23	0.0007	0.0228
12912037	6.44	5.36	2.12	0.0062	0.085
12911959	9.29	7.8	2.81	5.16e-08	8.41e-05
12911685	4.71	3.71	2.01	0.0004	0.0158
12911693	8.11	6.92	2.29	0.0098	0.1084
12911695	5.44	3.62	3.53	0.0002	0.0109
12911703	8.49	6.94	2.94	0.0015	0.0384
12911729	7.13	6	2.2	0.0041	0.0688
12911753	5.89	3.86	4.08	0.0008	0.026
12911771	9.75	8.31	2.71	0.0015	0.0381
12911781	8.56	9.71	-2.22	0.0401	0.228
12911805	6.56	5.47	2.13	0.0014	0.0359
12911819	4.61	3.14	2.76	0.0007	0.0232
12911825	9.74	8.27	2.79	6.11e-06	0.0014
12911847	8.34	6.94	2.65	1.37e-05	0.0022
12911859	6.53	5.14	2.62	0.0152	0.1374
12911865	5.5	4.29	2.32	1.14e-05	0.0021
12911903	8.47	6.93	2.9	0.0024	0.0501
12911911	9.32	8.23	2.14	7.86e-05	0.0066
12911915	4.91	3.89	2.03	0.0003	0.0158
12911917	6.42	5.09	2.52	9.35e-05	0.0074
12911941	3.59	2.47	2.18	0.0002	0.0121
12911969	5.1	4.02	2.11	0.0001	0.0081
12915597	8.57	7.48	2.13	0.0011	0.031

## Sheet: asyn vs. duc
#%result_name=Analysis_32
#%array_type=BovGene-1_0-st
#%annotation=BovGene-1_0-st-v1.na36.umd3.transcript.csv
#%comparison=Async vs Direct
ID	asyn Avg (log2)	duc Avg (log2)	Fold Change	P-val	FDR P-val	Gene Symbol	Description
12778323	5.05	6.31	-2.39	5.8e-06	0.001	ABI2	abl-interactor 2
12686145	3.01	5.62	-6.07	2.94e-07	0.0001	ABI3BP	ABI family, member 3 (NESH) binding protein
12702351	8	9.24	-2.36	1.73e-06	0.0004	ABL1	ABL proto-oncogene 1, non-receptor tyrosine kinase
12819085	4.39	5.51	-2.18	6.85e-06	0.0011	ACADSB	acyl-CoA dehydrogenase, short/branched chain
12728428	5.57	10.1	-23.13	8.18e-09	1.54e-05	ACCSL	1-aminocyclopropane-1-carboxylate synthase homolog (Arabidopsis)(non-functional)-like
12908922	4.67	3.56	2.17	0.0016	0.0407	ACRC	acidic repeat containing
12860803	3.55	4.7	-2.22	0.0237	0.1878	ACSS3	acyl-CoA synthetase short-chain family member 3
12680034	5.65	7.06	-2.66	0.0002	0.0106	ADAMTS1	ADAM metallopeptidase with thrombospondin type 1 motif, 1
12850206	5.95	7.33	-2.6	5.17e-05	0.0044	AGK	acylglycerol kinase
12848811	5.62	6.93	-2.48	0.0001	0.0072	AHR	aryl hydrocarbon receptor
12678626	4.7	5.97	-2.4	0.0086	0.1105	ALCAM	activated leukocyte cell adhesion molecule
12904088	4.26	6.73	-5.54	9.55e-07	0.0003	ALG13	ALG13, UDP-N-acetylglucosaminyltransferase subunit
12861795	4.22	6.82	-6.09	2.58e-08	3e-05	ALX1	ALX homeobox 1
12731622	4.54	5.76	-2.33	0.0017	0.0413	AMICA1; LOC104972952	adhesion molecule, interacts with CXADR antigen 1; uncharacterized LOC104972952
12743278	6.64	7.75	-2.17	0.0005	0.0185	ANKRD50	ankyrin repeat domain 50
12859907	3.74	5.18	-2.71	0.0002	0.0094	ANO4	anoctamin 4
12702679	5.55	7.44	-3.7	0.0466	0.2637	ANTXR1	anthrax toxin receptor 1
12893911	3.88	4.92	-2.06	7.9e-05	0.006	APBA1	amyloid beta (A4) precursor protein-binding, family A, member 1
12730785	9.06	11.31	-4.75	0.024	0.1891	APOA1	apolipoprotein A-I
12906948	3.75	4.95	-2.3	0.0312	0.2157	AR	androgen receptor
12701538	4.32	6.65	-5.04	2.74e-06	0.0005	ARHGAP25	Rho GTPase activating protein 25
12836457	4.77	6.35	-2.99	7.93e-05	0.006	ARHGAP29	Rho GTPase activating protein 29
12822968	7.59	9.31	-3.3	0.0292	0.2078	ARL3	ADP-ribosylation factor-like 3
12852248	4.3	5.53	-2.34	0.0004	0.0162	ARL4A	ADP-ribosylation factor-like 4A
12680722	4.2	5.55	-2.55	1.98e-05	0.0023	ARL6; EPHA6	ADP-ribosylation factor-like 6; EPH receptor A6
12730790	9.92	8.85	2.11	0.0001	0.0068	ARRB1	arrestin, beta 1
12885849	5.6	6.71	-2.15	0.0023	0.0486	ARRDC2	arrestin domain containing 2
12872205	4.08	5.17	-2.12	0.0094	0.1169	ARSJ	arylsulfatase family, member J
12816513	8.78	7.67	2.16	0.0001	0.0068	ASL	argininosuccinate lyase
12775992	8.63	9.78	-2.22	1.65e-06	0.0004	ATF2	activating transcription factor 2
12803566	4.62	5.69	-2.1	0.0004	0.0181	ATXN1	ataxin 1
12714015	9.54	11.07	-2.88	8.16e-07	0.0002	AURKA	aurora kinase A
12840709	5.7	7.43	-3.31	7.7e-07	0.0002	BARHL2	BarH-like homeobox 2
12855169	4.17	5.37	-2.29	0.0001	0.0084	BBS9	Bardet-Biedl syndrome 9
12707318	3.52	4.52	-2	0.0126	0.1358	BCL11A	B-cell CLL/lymphoma 11A (zinc finger protein)
12826845	4.49	5.78	-2.44	6.85e-05	0.0053	BICC1	BicC family RNA binding protein 1
12903111	6.33	11.74	-42.43	2.46e-05	0.0026	BMP15	bone morphogenetic protein 15
12873401	4.94	7.5	-5.9	8.21e-05	0.0061	BMPR1B	bone morphogenetic protein receptor, type IB
12891585	4.48	5.89	-2.65	2.56e-07	0.0001	BNC2	basonuclin 2
12679993	4.41	6.93	-5.73	2.12e-07	0.0001	BOC	BOC cell adhesion associated, oncogene regulated
12782474	4.81	6.02	-2.32	0.0114	0.1289	BOLL	boule-like RNA-binding protein
12851025	7.04	8.11	-2.1	0.0048	0.0788	BPGM	2,3-bisphosphoglycerate mutase
12687880	6.35	5.34	2.02	0.0278	0.2032	BRB	brain ribonuclease
12804925	6.19	7.35	-2.24	2.09e-06	0.0004	BTBD9	BTB (POZ) domain containing 9
12732318	5.8	12.44	-99.76	4.94e-06	0.0009	BTG4	B-cell translocation gene 4
12682117	6.74	8.48	-3.34	5.68e-08	4.58e-05	C1H21orf91	chromosome 1 open reading frame, human C21orf91
12876554	6.08	4.85	2.35	0.0049	0.0793	C7H5orf63	chromosome 7 open reading frame, human C5orf63
12765065	3.04	5.11	-4.2	9.53e-05	0.0066	C19H17orf104	chromosome 19 open reading frame, human C17orf104
12806841	3.43	5.91	-5.56	1.54e-05	0.002	C23H6orf25	chromosome 23 open reading frame, human C6orf25
12808600	4.95	6.08	-2.2	0.0004	0.0165	C24H18orf54	chromosome 24 open reading frame, human C18orf54
12823082	3.34	4.47	-2.19	2.45e-07	0.0001	C26H10orf90	chromosome 26 open reading frame, human C10orf90
12738774	5.39	6.9	-2.85	2.31e-05	0.0025	CAMTA1	calmodulin binding transcription activator 1
12759635	4.82	6.16	-2.55	0.0201	0.173	CBLN1; LOC101909193	cerebellin 1 precursor; cerebellin-1
12721323	3.2	4.28	-2.11	3.22e-05	0.0031	CCDC7	coiled-coil domain containing 7
12706802	5.86	7.04	-2.27	0.001	0.0297	CCDC88A	coiled-coil domain containing 88A
12744483	4.31	5.53	-2.34	1.49e-05	0.002	CCDC92	coiled-coil domain containing 92
12873529	3.9	6.8	-7.45	9.4e-06	0.0014	CCDC109B	coiled-coil domain containing 109B
12740749	3.83	5.97	-4.4	1.08e-06	0.0003	CCDC181	coiled-coil domain containing 181
12902527	6.25	8.03	-3.43	1.68e-05	0.0021	CCNB3; LOC104970539	cyclin B3; uncharacterized LOC104970539
12888011	3.45	6.17	-6.61	4.3e-09	9.55e-06	CCNI2	cyclin I family, member 2
12870355	6.38	5.32	2.09	0.0127	0.1362	CD38	CD38 molecule
12778548	5.47	6.75	-2.43	0.0007	0.0248	CD164L2	CD164 sialomucin-like 2
12681567	3.64	4.86	-2.34	2.32e-05	0.0026	CD200	CD200 molecule
12893310	7.36	8.36	-2	0.0016	0.0395	CDC37L1	cell division cycle 37-like 1
12843787	6.66	8.42	-3.4	5.89e-07	0.0002	CDCA8	cell division cycle associated 8
12759843	4.39	6.41	-4.04	0.0084	0.1089	CDH11; LOC785446; LOC100851861	cadherin 11, type 2, OB-cadherin (osteoblast); cadherin-11-like
12720975	6.97	5.78	2.29	2.94e-05	0.003	CDH26	cadherin 26
12767434	4.63	6.18	-2.92	0.002	0.0454	CDK5R1	cyclin-dependent kinase 5, regulatory subunit 1 (p35)
12874907	4.1	5.32	-2.32	2.29e-05	0.0025	CDKL2; LOC101908751	cyclin-dependent kinase-like 2 (CDC2-related kinase); cyclin-dependent kinase-like 2
12843388	4.27	5.4	-2.19	3.09e-05	0.0031	CDKN2C	cyclin-dependent kinase inhibitor 2C (p18, inhibits CDK4)
12763607	6.7	8.87	-4.48	3.4e-09	8.3e-06	CENPV	centromere protein V
12898421	5.65	6.8	-2.22	2.92e-05	0.003	CEP85L; LOC104968750	centrosomal protein 85kDa-like; uncharacterized LOC104968750
12798282	5.57	7.45	-3.67	2.37e-05	0.0026	CHL1	cell adhesion molecule L1-like
12846870	3.92	8.36	-21.6	5.92e-11	1.45e-06	CIART	circadian associated repressor of transcription
12847510	10.45	11.92	-2.77	9.81e-06	0.0014	CKS1B	CDC28 protein kinase regulatory subunit 1B
12815339	9.7	8.57	2.18	0.0033	0.0621	CLDN4	claudin 4
12757931	4.94	6.41	-2.76	0.0002	0.0095	CLIP3	CAP-GLY domain containing linker protein 3
12883164	9.23	8.11	2.17	0.001	0.0305	CLTB	clathrin, light chain B
12819138	6.44	8.66	-4.67	1.31e-06	0.0003	CNNM2	cyclin and CBS domain divalent metal cation transport mediator 2
12855578	7.42	8.46	-2.05	1.4e-06	0.0003	CNOT4	CCR4-NOT transcription complex, subunit 4
12887125	8.13	7.1	2.05	0.0095	0.117	COMMD10	COMM domain containing 10
12855278	5.77	7.45	-3.21	1.44e-05	0.0019	COPG2	coatomer protein complex, subunit gamma 2
12792498	4.44	8.9	-22.01	4.59e-10	3.33e-06	CPEB1	cytoplasmic polyadenylation element binding protein 1
12836290	5.23	7.88	-6.26	0.0352	0.229	CRABP2	cellular retinoic acid binding protein 2
12852971	3.79	5.76	-3.93	9.2e-06	0.0013	CROT	carnitine O-octanoyltransferase
12826085	5.51	6.86	-2.55	3.92e-05	0.0036	CSGALNACT2	chondroitin sulfate N-acetylgalactosaminyltransferase 2
12857488	5.8	6.8	-2.01	5.48e-05	0.0046	CSNK1D	casein kinase 1, delta
12794684	4.58	6.42	-3.59	0.004	0.0697	CSPG5	chondroitin sulfate proteoglycan 5 (neuroglycan C)
12910237	5	7.58	-5.97	1.55e-05	0.002	CT55	cancer/testis antigen 55
12899445	8.74	7.52	2.33	0.0057	0.0863	CTGF	connective tissue growth factor
12774525	3.45	7.82	-20.67	3.22e-08	3.31e-05	CXCR4	chemokine (C-X-C motif) receptor 4
12807461	7.88	8.96	-2.11	8.31e-05	0.0061	CYB5A	cytochrome b5 type A (microsomal)
12782940	4.31	5.73	-2.67	3.1e-05	0.0031	CYBRD1	cytochrome b reductase 1
12685446	4.88	6.36	-2.78	4.99e-06	0.0009	DAZL	deleted in azoospermia-like
12894227	8.11	9.6	-2.81	2.39e-05	0.0026	DCAF12	DDB1 and CUL4 associated factor 12
12747533	4.34	5.43	-2.13	0.0038	0.068	DCLK2	doublecortin-like kinase 2
12863901	4.54	8.23	-12.87	0.0245	0.1909	DCN	decorin
12823929	6.29	7.68	-2.62	2.25e-06	0.0005	DDHD2	DDHD domain containing 2
12830142	4.36	5.62	-2.39	0.0024	0.0504	DDX25	DEAD (Asp-Glu-Ala-Asp) box helicase 25
12838991	4.82	6.09	-2.41	0.0021	0.0473	DENND2C	DENN/MADD domain containing 2C
12694827	5.35	6.38	-2.03	0.0003	0.0136	DENND4A	DENN/MADD domain containing 4A
12728877	5.5	6.91	-2.66	0.0033	0.0626	DEPDC7	DEP domain containing 7
12768779	5.15	6.24	-2.13	9.96e-06	0.0014	DHX58	DEXH (Asp-Glu-X-His) box polypeptide 58
12785401	7.49	8.76	-2.41	0.0014	0.0368	DIMT1	DIM1 dimethyladenosine transferase 1 homolog (S. cerevisiae)
12891439	3.85	5.11	-2.39	1e-05	0.0014	DIRAS2	DIRAS family, GTP-binding RAS-like 2
12823815	8.27	7.23	2.05	0.0018	0.0431	DLC1	DLC1 Rho GTPase activating protein
12893790	4.38	5.41	-2.05	0.0038	0.0686	DMRT2	doublesex and mab-3 related transcription factor 2
12880985	7.87	9.29	-2.66	2.09e-05	0.0024	DNAJB1	DnaJ (Hsp40) homolog, subfamily B, member 1
12710739	9.46	8.23	2.34	0.0002	0.009	DNAJC15	DnaJ (Hsp40) homolog, subfamily C, member 15
12840345	6.34	7.41	-2.1	0.0205	0.1746	DOCK7	dedicator of cytokinesis 7
12905109	3.06	5.39	-5.02	0.0012	0.0329	DOCK11; LOC100848143	dedicator of cytokinesis 11; dedicator of cytokinesis protein 11-like
12819271	5.67	6.68	-2.01	0.002	0.045	DUSP5	dual specificity phosphatase 5
12740926	4.77	8.99	-18.6	1.56e-06	0.0004	DUSP10	dual specificity phosphatase 10
12780717	4.11	5.12	-2.01	0.013	0.1382	DUSP19	dual specificity phosphatase 19
12755296	4.81	9.33	-22.89	2.07e-08	2.98e-05	DUXA	double homeobox A
12887005	3.68	5.58	-3.72	3.7e-05	0.0035	EBF1	early B-cell factor 1
12774370	5.63	8.29	-6.3	0.0145	0.1463	ECE1	endothelin converting enzyme 1
12887066	2.59	7.03	-21.61	0.0021	0.0469	EDIL3	EGF-like repeats and discoidin I-like domains 3
12839021	7.71	6.63	2.12	0.0011	0.0309	EFHD1	EF-hand domain family, member D1
12881636	5.14	7.84	-6.52	9.96e-07	0.0003	EIF4E1B	eukaryotic translation initiation factor 4E family member 1B
12746555	6.05	8.24	-4.57	3.83e-07	0.0001	EIF4ENIF1	eukaryotic translation initiation factor 4E nuclear import factor 1
12888778	4.27	6.15	-3.69	6.79e-08	4.87e-05	ELAVL2	ELAV like neuron-specific RNA binding protein 2
12885681	5.64	8.3	-6.32	6e-05	0.0049	ELAVL3	ELAV like neuron-specific RNA binding protein 3
12877953	5.91	7.21	-2.46	0.0011	0.0322	ELL	elongation factor RNA polymerase II
12888160	7.39	8.65	-2.39	4.21e-06	0.0008	ELL2	elongation factor, RNA polymerase II, 2
12820742	4.19	5.48	-2.44	0.0023	0.0486	ELOVL3	ELOVL fatty acid elongase 3
12900812	4.71	6.38	-3.18	0.0003	0.0145	ELOVL4	ELOVL fatty acid elongase 4
12798928	3.18	6.44	-9.56	1.89e-05	0.0023	EOMES	eomesodermin
12693406	4.1	6.4	-4.92	2.46e-06	0.0005	ESR2	estrogen receptor 2 (ER beta)
12855561	4.31	5.62	-2.49	1.99e-07	0.0001	ETV1	ets variant 1
12840882	4.18	5.65	-2.77	0.0029	0.0572	EXTL2	exostosin-like glycosyltransferase 2
12724853	5.34	6.39	-2.08	0.0114	0.1288	EYA1	EYA transcriptional coactivator and phosphatase 1
12835715	5.43	7.17	-3.34	0.0001	0.0071	F3; LOC101909187	coagulation factor III (thromboplastin, tissue factor); tissue factor
12901161	5.19	6.21	-2.03	0.005	0.0801	FAM46A	family with sequence similarity 46, member A
12909313	5.35	6.86	-2.86	2.04e-05	0.0024	FAM58A	family with sequence similarity 58, member A
12723640	5.58	6.8	-2.32	7.85e-05	0.0059	FAM110B	family with sequence similarity 110, member B
12779218	6.97	9.05	-4.24	1.96e-07	0.0001	FAM117B	family with sequence similarity 117, member B
12782838	6.16	7.84	-3.2	1.91e-05	0.0023	FAM126B; LOC783978	family with sequence similarity 126, member B; protein FAM126B-like
12741058	3.9	5.27	-2.6	0.0044	0.0746	FAM129A	family with sequence similarity 129, member A
12823910	4.21	7.02	-6.99	6.4e-07	0.0002	FAM149A	family with sequence similarity 149, member A
12784152	4.25	5.81	-2.96	0.0455	0.2602	FAM171B	family with sequence similarity 171, member B
12823271	4.93	6.42	-2.82	0.0003	0.0152	FAM196A	family with sequence similarity 196, member A
12819072	3.62	4.8	-2.26	1.68e-05	0.0021	FANK1	fibronectin type III and ankyrin repeat domains 1
12687903	3.98	5.68	-3.25	0.0025	0.0519	FBN1	fibrillin 1
12895727	4.81	6.57	-3.38	7.05e-08	4.92e-05	FBXO10	F-box protein 10
12681358	5.48	6.58	-2.14	0.0006	0.0215	FBXO45	F-box protein 45
12696936	6.93	8.15	-2.34	0.0001	0.0078	FEM1C	fem-1 homolog c (C. elegans)
12683740	5.96	4.43	2.89	0.0001	0.0081	FETUB	fetuin B
12909923	3.52	5.87	-5.13	8.52e-08	5.6e-05	FGF16	fibroblast growth factor 16
12817936	4.35	5.73	-2.6	3.8e-07	0.0001	FKBP6	FK506 binding protein 6, 36kDa
12775947	3.09	4.43	-2.53	0.0084	0.1095	FKBP7	FK506 binding protein 7
12790140	5.94	7.02	-2.1	0.02	0.1726	FOXG1	forkhead box G1
12709252	5.2	7.61	-5.32	4.31e-07	0.0001	FOXO1	forkhead box O1
12796093	5.61	7.46	-3.6	0.0001	0.0083	FRMD4B	FERM domain containing 4B
12793679	4.06	5.66	-3.03	6.19e-05	0.0049	FRMD5	FERM domain containing 5
12787048	3.55	7.04	-11.27	0.0066	0.0937	FST	follistatin
12731703	8.16	10.03	-3.66	0.0003	0.0159	FXYD6	FXYD domain containing ion transport regulator 6
12897625	4.35	5.85	-2.84	3.19e-05	0.0031	FYN	FYN proto-oncogene, Src family tyrosine kinase
12738995	5.09	6.72	-3.08	0.0444	0.257	G0S2	G0/G1 switch 2
12892819	4.1	5.14	-2.05	0.0122	0.1336	GATA4	GATA binding protein 4
12883336	4.5	9.02	-22.8	3.39e-09	8.3e-06	GDF9	growth differentiation factor 9
12908277	7.29	5.89	2.64	3.45e-05	0.0033	GDPD2	glycerophosphodiester phosphodiesterase domain containing 2
12899452	5.38	7.35	-3.93	0.0183	0.1646	GJA1	gap junction protein, alpha 1, 43kDa
12769517	4.4	7.17	-6.82	3.25e-08	3.31e-05	GJC1	gap junction protein, gamma 1, 45kDa
12862774	7.45	6.22	2.36	0.0066	0.0944	GLIPR1	GLI pathogenesis-related 1
12755764	4.64	5.79	-2.23	9.45e-05	0.0066	GNAO1	guanine nucleotide binding protein (G protein), alpha activating activity polypeptide O
12687987	9.75	8.35	2.64	0.0245	0.1909	GNG2	guanine nucleotide binding protein (G protein), gamma 2
12803164	9.93	8.82	2.16	0.0003	0.0149	GNMT	glycine N-methyltransferase
12909853	4.46	6	-2.9	6.62e-05	0.0052	GPC4	glypican 4
12904800	4.03	5.65	-3.06	8.99e-07	0.0002	GPR50	G protein-coupled receptor 50
12898060	9.71	8.7	2.01	0.0054	0.0842	GPR126	G protein-coupled receptor 126
12827018	4.26	5.42	-2.23	0.0018	0.0429	GPR137B	G protein-coupled receptor 137B
12686243	3.35	4.86	-2.84	3.74e-05	0.0035	GPR156	G protein-coupled receptor 156
12687272	2.89	4.99	-4.29	4.28e-05	0.0038	GPR160; LOC100139201	G protein-coupled receptor 160; probable G-protein coupled receptor 160
12904056	5.09	6.16	-2.1	0.0023	0.0489	GPR173	G protein-coupled receptor 173
12787307	3.18	5.76	-5.97	0.0095	0.1172	GPX8	glutathione peroxidase 8 (putative)
12704770	3.86	5.18	-2.5	0.0172	0.1588	GREB1; LOC782789	growth regulation by estrogen in breast cancer 1; protein GREB1-like
12810286	5.12	6.49	-2.59	0.0077	0.1035	GREB1L	growth regulation by estrogen in breast cancer-like
12725367	7.34	6.02	2.5	0.0004	0.0173	GRHL2; LOC100852011	grainyhead-like 2 (Drosophila); grainyhead-like protein 2 homolog
12869909	3.29	6.75	-11	5.85e-09	1.19e-05	GRO1	chemokine (C-X-C motif) ligand 1 (melanoma growth stimulating activity, alpha)
12806992	4.32	11.12	-111.61	0.0034	0.0629	GSTA3	glutathione S-transferase alpha 3
12841230	4.51	6.56	-4.14	6.29e-05	0.005	GSTM3	glutathione S-transferase mu 3 (brain)
12829082	4.92	7.91	-7.95	0.0104	0.1231	H19	H19, imprinted maternally expressed transcript (non-protein coding)
12721596	3.1	5.66	-5.92	7.83e-07	0.0002	HAS2	hyaluronan synthase 2
12903920	6.87	5.84	2.04	1.16e-05	0.0016	HDAC6	histone deacetylase 6
12901117	4.22	6.64	-5.36	1.23e-06	0.0003	HEY2	hes-related family bHLH transcription factor with YRPW motif 2
12738207	4.55	5.59	-2.06	0.0097	0.1191	HHAT	hedgehog acyltransferase
12688075	7.96	9.5	-2.91	0.0006	0.0222	HIF1A	hypoxia inducible factor 1, alpha subunit (basic helix-loop-helix transcription factor)
12804277	3.05	4.54	-2.8	0.0457	0.2609	HIST1H2BA	histone cluster 1, H2ba
12805883	3.73	5.13	-2.64	0.0043	0.0734	HIST1H3E; LOC104968768	histone cluster 1, H3e; histone H3.1-like
12805811	6.5	7.92	-2.67	0.0004	0.0163	HIST1H3I	histone cluster 1, H3i
12841208	6.27	8.15	-3.68	0.0044	0.0749	HIST2H2BF	histone cluster 2, H2bf
12763468	5.82	7.19	-2.58	0.0001	0.0082	HLF	hepatic leukemia factor
12895062	6.43	7.94	-2.84	6.87e-06	0.0011	HMGB2	high mobility group box 2
12857905	6.41	7.47	-2.07	0.0233	0.1864	HMGXB4	HMG box domain containing 4
12696199	5.16	6.34	-2.27	0.0001	0.0081	HOMER1	homer homolog 1 (Drosophila)
12691839	4.94	6.01	-2.09	0.0016	0.0392	HOMEZ	homeobox and leucine zipper encoding
12839427	3.47	6.12	-6.28	0.0013	0.0358	HORMAD1	HORMA domain containing 1
12851475	4.45	6.19	-3.35	0.0006	0.0226	HOXA4	homeobox A4
12745816	3.01	5.12	-4.33	6.12e-08	4.67e-05	HSPA4L	heat shock 70kDa protein 4-like
12704320	5.06	6.65	-3	0.0003	0.0149	ID2	inhibitor of DNA binding 2, dominant negative helix-loop-helix protein
12778449	4.85	7.38	-5.77	6.46e-07	0.0002	ID3	inhibitor of DNA binding 3, dominant negative helix-loop-helix protein
12819727	5	6.54	-2.9	0.0245	0.1911	IFIT5	interferon-induced protein with tetratricopeptide repeats 5
12698016	7.37	6.24	2.18	0.0124	0.1344	IGK	Ig kappa chain
12686432	5.72	7.27	-2.93	0.0058	0.0876	IGSF11	immunoglobulin superfamily, member 11
12698536	9	7.95	2.07	0.0002	0.0115	IL1RN	interleukin 1 receptor antagonist
12686083	5.96	7.7	-3.34	4.07e-05	0.0037	ILDR1	immunoglobulin-like domain containing receptor 1
12780277	4.65	6.34	-3.22	7.32e-06	0.0011	INPP1	inositol polyphosphate-1-phosphatase
12739578	7.67	8.75	-2.12	3e-05	0.003	IVNS1ABP	influenza virus NS1A binding protein
12726442	3.6	5.24	-3.11	9.42e-05	0.0066	IZUMO1R	IZUMO1 receptor, JUNO
12686165	4.67	6.27	-3.05	0.0006	0.0215	JAM2	junctional adhesion molecule 2
12852052	4.84	8.73	-14.8	2.62e-07	0.0001	JAZF1	JAZF zinc finger 1
12688744	7.25	8.47	-2.33	5.71e-05	0.0047	JKAMP	JNK1/MAPK8-associated membrane protein
12865396	7.37	8.46	-2.13	4.16e-05	0.0038	JOSD1	Josephin domain containing 1
12905870	4.29	5.44	-2.22	1.92e-05	0.0023	KANTR	KDM5C adjacent non-coding transcript
12875603	3.06	4.5	-2.71	0.046	0.2619	KCNIP4	Kv channel interacting protein 4
12839963	3.12	5.43	-4.97	0.0002	0.0124	KCNN3	potassium intermediate/small conductance calcium-activated channel, subfamily N, member 3
12898943	5	6.14	-2.21	6.13e-05	0.0049	KHDC3L	KH domain containing 3-like, subcortical maternal complex member
12850418	4.38	5.65	-2.42	1.73e-05	0.0021	KIAA1324L	KIAA1324-like ortholog
12686124	5.33	6.38	-2.06	2.42e-06	0.0005	KIAA1524	KIAA1524 ortholog
12864062	4.16	5.29	-2.19	2.14e-05	0.0024	KITLG	KIT ligand
12710958	5.54	7.25	-3.26	0.0003	0.0134	KLF12	Kruppel-like factor 12
12690936	3.81	5	-2.29	0.0012	0.0335	KLHDC1	kelch domain containing 1
12685693	5.86	6.99	-2.19	0.0071	0.0991	KLHL24	kelch-like family member 24
12793030	5.2	6.49	-2.46	8.24e-05	0.0061	KLHL25	kelch-like family member 25
12814671	4.79	8.08	-9.8	5.46e-10	3.33e-06	KPNA7	karyopherin alpha 7 (importin alpha 8)
12856841	8.58	6.77	3.5	0.0004	0.0166	KRT5	keratin 5
12871770	4.88	8.44	-11.8	4.22e-05	0.0038	LEF1	lymphoid enhancer-binding factor 1
12850461	4	8.05	-16.61	1.46e-06	0.0003	LHFPL3	lipoma HMGIC fusion partner-like 3
12844365	4.96	7.02	-4.18	1.61e-05	0.002	LHX8	LIM homeobox 8
12866791	4.43	5.58	-2.21	8.27e-05	0.0061	LIN7A	lin-7 homolog A (C. elegans)
12891544	3.82	6.29	-5.53	8.14e-06	0.0012	LINGO2	leucine rich repeat and Ig domain containing 2
12821141	5.08	7.17	-4.27	0.0012	0.0329	LIPA	lipase A, lysosomal acid, cholesterol esterase
12860877	3.11	6.01	-7.47	0.0001	0.0085	LMO3	LIM domain only 3 (rhombotin-like 2)
12775325	5.68	7.64	-3.89	0.0114	0.129	LOC504995; GDF3	growth differentiation factor 3 pseudogene; growth differentiation factor 3
12756507	5.47	7.49	-4.06	0.0003	0.0143	LOC508086	F-box only protein 27
12694168	7.48	8.6	-2.18	3.81e-05	0.0035	LOC508285	methionine adenosyltransferase II, beta pseudogene
12727395	7.5	5.66	3.59	0.0172	0.1587	LOC509884	olfactory receptor 4X2
12878571	6.7	8.31	-3.06	3.86e-05	0.0035	LOC510631	heterogeneous nuclear ribonucleoproteins A2/B1-like
12688871	8.19	9.84	-3.14	3.73e-05	0.0035	LOC510673	pituitary tumor-transforming 1 pseudogene
12816544	5.6	7.33	-3.3	1.28e-06	0.0003	LOC513111	transmembrane protein 225-like
12795751	4.81	6.46	-3.14	2.52e-07	0.0001	LOC515736	uncharacterized LOC515736
12844972	7.43	9.85	-5.37	5.83e-05	0.0048	LOC516413	Krueppel-like factor 17
12739720	5.18	7.72	-5.83	0.0007	0.0241	LOC517884	PRAME family member 12
12725420	5.18	8.75	-11.87	2.02e-07	0.0001	LOC521950	smg-5 homolog, nonsense mediated mRNA decay factor (C. elegans) pseudogene
12739923	3.49	5.72	-4.69	0.0016	0.0397	LOC522065	melanoma antigen preferentially expressed in tumors
12834188	2.93	4.93	-3.99	0.0017	0.0407	LOC523762; LOC100337032	putative upstream-binding factor 1-like protein 3/5
12771139	6.36	7.43	-2.09	0.0001	0.0069	LOC524719	serine/threonine-protein kinase/endoribonuclease IRE1
12732448	3.4	5.8	-5.25	2.35e-05	0.0026	LOC524768	lysine-specific demethylase 4D
12736336	3.24	5.67	-5.37	0.0191	0.1683	LOC525100	putative PRAME family member 24
12736341	3.32	5.81	-5.62	0.0009	0.0289	LOC525101	melanoma antigen preferentially expressed in tumors
12681075	8.17	9.22	-2.07	0.0462	0.2627	LOC526226	histone H4
12834265	5.09	10.24	-35.65	3.02e-07	0.0001	LOC528630	tripartite motif-containing protein 43
12736494	4.77	5.8	-2.05	0.0034	0.0638	LOC530538	melanoma antigen preferentially expressed in tumors
12909518	5.13	6.25	-2.17	0.002	0.0454	LOC536148	A-kinase anchor protein 17B
12880990	6.18	8.03	-3.59	8.57e-07	0.0002	LOC538435	heterogeneous nuclear ribonucleoproteins A2/B1
12701988	3.36	5.07	-3.26	0.001	0.0305	LOC538929	TBP protein-like pseudogene
12851650	4.34	7.46	-8.73	1.65e-07	8.94e-05	LOC539792	cullin 1 pseudogene
12803467	3.71	6.08	-5.17	0.0002	0.0111	LOC574091; ATXN1	nucleoside-diphosphate kinase NBR-A; ataxin 1
12847346	3.06	5.8	-6.7	0.0002	0.0119	LOC614522	transmembrane protein 56
12831871	3.57	6.94	-10.3	1.61e-05	0.002	LOC616308	tripartite motif-containing protein 64
12806780	5.16	7.42	-4.79	0.0488	0.2697	LOC616868	histone H2B type 1-like
12831890	3.91	7.44	-11.54	4.14e-07	0.0001	LOC616911	tripartite motif-containing protein 64
12730091	3.35	5.38	-4.07	0.0019	0.0445	LOC619140	RNA polymerase II subunit A C-terminal domain phosphatase SSU72 pseudogene
12726238	3.59	5.01	-2.67	0.0003	0.0142	LOC782385	sentrin-specific protease 8
12906068	4.66	5.66	-2	0.0432	0.2523	LOC783404; LOC783449; LOC788940; LOC783362; LOC786942	uncharacterized LOC783404; uncharacterized LOC783449; uncharacterized LOC788940; uncharacterized LOC783362; uncharacterized LOC786942
12786691	6.03	9.97	-15.42	6.04e-06	0.001	LOC783613	dynein light chain 1, cytoplasmic
12744791	3.09	4.3	-2.3	0.0002	0.0121	LOC783956; LOC101905933	bcl-2-like protein 10 pseudogene; bcl-2-like protein 10
12692539	6.66	8.84	-4.54	2.12e-06	0.0004	LOC785763	2,3-bisphosphoglycerate mutase pseudogene
12910704	5.58	6.93	-2.55	0.0116	0.1295	LOC786530	germ cell-less homolog 1 pseudogene
12741507	3.78	5.18	-2.65	2.23e-05	0.0025	LOC787623; LOC101909114	homeobox and leucine zipper protein Homez; homeobox and leucine zipper protein Homez-like
12852531	2.95	8.42	-44.15	6.71e-07	0.0002	LOC787740	olfactory receptor 2A12
12760122	4.83	8.53	-13.01	1.9e-06	0.0004	LOC789309	F-box only protein 27
12814857	5.37	7.95	-6	3.42e-08	3.34e-05	LOC100139250	transmembrane protein 225-like pseudogene
12829117	3.56	6.9	-10.14	8.22e-05	0.0061	LOC100139585	putative upstream-binding factor 1-like protein 1
12832366	3.75	7.98	-18.83	4.39e-06	0.0008	LOC100140569; LOC789215; LOC786470; LOC104970291; LOC104976215	putative upstream-binding factor 1-like protein 1; putative upstream-binding factor 1-like protein 3/5
12824671	4.22	8.12	-14.96	2.4e-05	0.0026	LOC100140788	zinc finger protein 239-like
12748784	2.98	4.59	-3.06	6.19e-05	0.0049	LOC100141128	zinc finger and SCAN domain-containing protein 4
12748792	4.71	5.71	-2.01	0.0012	0.0338	LOC100141212	zinc finger protein 665
12824708	6.49	5.38	2.17	0.0058	0.0881	LOC100296581	beta-defensin 15
12882732	5.74	3.51	4.67	7.62e-05	0.0058	LOC100298064	hepatitis A virus cellular receptor 1
12902439	7.07	9.04	-3.93	0.0059	0.0884	LOC100298655; LOC104970272	spermatid nuclear transition protein 3; uncharacterized LOC104970272
12760434	3.28	4.45	-2.26	0.0046	0.0767	LOC100299732	testis-expressed protein 19.2
12738095	4.69	5.83	-2.2	0.0235	0.1871	LOC100299783	putative PRAME family member 24
12835569	7.59	6.42	2.24	1.35e-05	0.0018	LOC100299975	glycine cleavage system H protein, mitochondrial pseudogene
12832208	4.27	5.75	-2.8	2.34e-05	0.0026	LOC100336475	putative PRAME family member 24
12832529	6.77	8.16	-2.63	0.0013	0.0351	LOC100336558	protein FAM118B
12749175	3.57	6.73	-8.89	8.55e-06	0.0013	LOC100336984	zinc finger protein 331
12829338	3.87	5.3	-2.69	0.0129	0.1375	LOC100337492; LOC101902144; LOC100336475; LOC530556; LOC789188	PRAME family member 20/21; putative PRAME family member 24; putative PRAME family member 26
12906714	5.61	6.9	-2.46	0.0132	0.1391	LOC100847253; LOC100849038; LOC104976328	uncharacterized LOC100847253; uncharacterized LOC100849038; uncharacterized LOC104976328
12902656	5.81	7.95	-4.42	0.0173	0.159	LOC100850277; LOC100336658; LOC104969694	uncharacterized LOC100850277; uncharacterized LOC100336658; uncharacterized LOC104969694
12759707	3.78	6.72	-7.65	0.0008	0.0259	LOC101902766	retina and anterior neural fold homeobox protein 2-like
12748851	3.68	5.19	-2.85	0.001	0.0294	LOC101902853	retina and anterior neural fold homeobox protein 2-like
12876635	3.75	5.09	-2.52	2.97e-06	0.0006	LOC101904129	uncharacterized LOC101904129
12872230	6.02	10.92	-30.01	8.71e-08	5.6e-05	LOC101904481	tropomyosin alpha-3 chain-like
12902506	5.4	4.32	2.12	0.0152	0.1489	LOC101904674	X antigen family member 5-like
12755430	5.57	7.33	-3.4	0.0004	0.0162	LOC101904879	protein FRG2-like-2
12879301	3.24	5.13	-3.71	0.0003	0.0137	LOC101904981	heterogeneous nuclear ribonucleoproteins A2/B1-like
12876080	6.61	9.54	-7.62	1.59e-07	8.84e-05	LOC101906472; LOC784223	tropomyosin alpha-3 chain-like; tropomyosin 4 pseudogene
12835528	4.64	5.68	-2.05	0.0215	0.179	LOC101906941	protein BEX3-like
12748615	3.65	5.6	-3.86	0.0044	0.075	LOC101907041; LOC100336208	zinc finger protein 345-like; putative protein ZNF720
12832177	2.51	5.51	-8.02	7.16e-05	0.0055	LOC101908713; LOC786377; LOC789475; LOC789542	tripartite motif-containing protein 64-like; tripartite motif-containing protein 64
12793027	5.23	6.41	-2.28	0.0003	0.0159	LOC104968442	lysM and putative peptidoglycan-binding domain-containing protein 4-like
12832591	4.98	7.5	-5.73	3.85e-07	0.0001	LOC104969786; LOC100336918; LOC101908614	protein kinase C-binding protein NELL1-like; protein kinase C-binding protein NELL1; uncharacterized LOC101908614
12835702	3.54	8.15	-24.34	2.84e-05	0.0029	LOC104971820	transcription factor Sp4-like
12906034	5.43	7.39	-3.91	0.046	0.2618	LOC104976336	uncharacterized LOC104976336
12867127	5.91	7.08	-2.25	0.0173	0.159	LRP1	low density lipoprotein receptor-related protein 1
12845080	3.29	4.5	-2.3	0.0001	0.0077	LRRC8B	leucine rich repeat containing 8 family, member B
12839275	4.28	5.64	-2.57	0.0001	0.008	LRRC40	leucine rich repeat containing 40
12685933	4.36	5.91	-2.93	0.0004	0.0184	LRRC58; LOC104976632	leucine rich repeat containing 58; leucine-rich repeat-containing protein 58-like
12699636	6.28	7.79	-2.84	0.0023	0.0486	LTBP1	latent transforming growth factor beta binding protein 1
12682682	5.79	8.29	-5.66	1.48e-05	0.002	LXN	latexin
12863965	4.87	3.79	2.11	0.0059	0.0884	LYZ3	lysozyme 3
12747809	3.74	5.29	-2.93	0.0031	0.0598	MAB21L2	mab-21-like 2 (C. elegans)
12910367	4.85	6.01	-2.25	0.001	0.0293	MAGEB4	melanoma antigen family B, 4
12903992	5.84	7.12	-2.43	0.0219	0.1806	MAGED2	melanoma antigen family D, 2
12902720	5.05	6.07	-2.02	0.0232	0.1862	MAGED4B	melanoma antigen family D, 4B
12803078	3.4	4.47	-2.1	0.0005	0.0194	MAK	male germ cell-associated kinase
12715726	3.8	4.81	-2.01	4e-06	0.0007	MALRD1	MAM and LDL receptor class A domain containing 1
12907114	3.57	4.66	-2.13	0.0006	0.0226	MAOA	monoamine oxidase A
12683856	5.43	6.6	-2.25	1.1e-05	0.0015	MAP3K13	mitogen-activated protein kinase kinase kinase 13
12809424	6.55	8.74	-4.55	3.4e-07	0.0001	MAPRE2	microtubule-associated protein, RP/EB family, member 2
12885649	3.31	6.32	-8.04	2.62e-07	0.0001	MBD3L3	methyl-CpG binding domain protein 3-like 3
12687120	5.35	6.61	-2.4	0.038	0.2379	MBNL1; LOC100851683; LOC100852316	muscleblind-like splicing regulator 1; muscleblind-like protein 1; uncharacterized LOC100852316
12709963	4.57	6.07	-2.84	0.0006	0.0214	MBNL2	muscleblind-like splicing regulator 2
12901231	4.61	6.45	-3.59	0.0024	0.0511	ME1	malic enzyme 1, NADP(+)-dependent, cytosolic
12807737	4.94	6	-2.09	0.0258	0.1964	ME2	malic enzyme 2, NAD(+)-dependent, mitochondrial
12702463	3.69	4.71	-2.03	0.0016	0.0407	MEIS1	Meis homeobox 1
12849407	4.57	5.65	-2.11	0.0129	0.137	MEST	mesoderm specific transcript
12844465	5.6	7.29	-3.23	0.0003	0.0155	MFSD2A	major facilitator superfamily domain containing 2A
12765820	4.58	6.64	-4.17	1.41e-05	0.0019	MGC137055	uncharacterized protein MGC137055
12864461	7.9	6.83	2.09	0.0093	0.1159	MGST1	microsomal glutathione S-transferase 1
12732807	5.11	7.27	-4.48	7.13e-05	0.0055	MICAL2	microtubule associated monooxygenase, calponin and LIM domain containing 2
12905017	5.17	7.02	-3.61	0.0014	0.0362	MID1	midline 1
12856479	6.23	4.58	3.14	0.0203	0.1737	MIR677	microRNA mir-677
12876517	4.37	3.32	2.07	0.0002	0.0118	MIR1434	microRNA mir-1434
12726490	8.17	9.56	-2.61	0.0073	0.1005	MIR2315; RNF141	microRNA mir-2315; ring finger protein 141
12797804	8.18	6.82	2.57	0.0005	0.0197	MIR2369	microRNA mir-2369
12888854	8.16	7.01	2.22	0.0114	0.1289	MIR2475	microRNA mir-2475
12685659	4.24	5.77	-2.88	8.1e-05	0.0061	MLF1	myeloid leukemia factor 1
12890629	4.8	6.84	-4.12	0.0049	0.0794	MLLT3	myeloid/lymphoid or mixed-lineage leukemia (trithorax homolog, Drosophila); translocated to, 3
12846912	6.02	7.7	-3.19	6.29e-06	0.001	MLLT11	myeloid/lymphoid or mixed-lineage leukemia (trithorax homolog, Drosophila); translocated to, 11
12804387	5.16	6.54	-2.61	0.0044	0.0748	MLN	motilin
12770033	6.25	7.59	-2.54	0.0099	0.1203	MMD	monocyte to macrophage differentiation-associated
12724367	2.96	4.06	-2.16	0.0006	0.0215	MOS	v-mos Moloney murine sarcoma viral oncogene homolog
12809952	4.27	8.19	-15.06	0.0048	0.0784	MRO	maestro
12827515	3.71	4.92	-2.31	0.0272	0.2011	MSS51	MSS51 mitochondrial translational activator
12736229	4.55	5.79	-2.36	0.033	0.2216	MXRA8	matrix-remodelling associated 8
12896715	3.88	5.3	-2.68	0.0002	0.0094	MYB	v-myb avian myeloblastosis viral oncogene homolog
12856882	3.39	5.96	-5.95	1.6e-09	6.53e-06	MYF5	myogenic factor 5
12806585	6.44	8.58	-4.41	1.15e-06	0.0003	MYLIP	myosin regulatory light chain interacting protein
12854527	6.41	7.45	-2.05	0.0023	0.0493	NAMPT	nicotinamide phosphoribosyltransferase
12779699	3.56	4.78	-2.32	0.0002	0.0096	NCKAP5	NCK-associated protein 5
12903726	4	5.89	-3.71	0.0158	0.1522	NDP	Norrie disease (pseudoglioma)
12824026	5.93	7.06	-2.19	0.0005	0.0188	NEIL3	nei endonuclease VIII-like 3 (E. coli)
12797819	6.71	7.98	-2.41	0.0003	0.0132	NISCH	nischarin
12749756	4.94	5.97	-2.04	1.26e-05	0.0017	NLRP5	NLR family, pyrin domain containing 5
12749109	3.17	4.48	-2.48	0.0006	0.021	NLRP7	NLR family, pyrin domain containing 7
12755435	3.69	6.44	-6.75	1.24e-06	0.0003	NLRP7	NLR family, pyrin domain containing 7
12750139	5.22	9.69	-22.09	2.31e-08	3e-05	NLRP8	NLR family, pyrin domain containing 8
12757812	3.73	7.12	-10.5	4.69e-07	0.0002	NLRP9	NLR family, pyrin domain containing 9
12740389	4.63	6.12	-2.82	0.0005	0.0207	NME7	NME/NM23 family member 7
12852336	4.58	5.83	-2.37	0.0006	0.021	NOD1; LOC520275	nucleotide-binding oligomerization domain containing 1; nucleotide-binding oligomerization domain containing 1-like
12782069	5.1	6.77	-3.18	0.0003	0.0129	NOSTRIN	nitric oxide synthase trafficking
12838286	5.72	6.8	-2.11	0.0036	0.0653	NOTCH2	notch 2
12888860	5.1	7.19	-4.25	3.94e-06	0.0007	NPM2	nucleophosmin/nucleoplasmin 2
12874156	4.49	6.18	-3.23	2.21e-06	0.0005	NPNT	nephronectin
12877273	4.71	6.55	-3.58	0.0054	0.0837	NR2F1	nuclear receptor subfamily 2, group F, member 1
12791694	5.07	7.45	-5.2	8.98e-06	0.0013	NR2F2	nuclear receptor subfamily 2, group F, member 2
12743958	5.16	8.03	-7.28	4.19e-08	3.65e-05	NR3C2	nuclear receptor subfamily 3, group C, member 2
12721966	7.04	5.92	2.19	0.0012	0.0331	NRBP2	nuclear receptor binding protein 2
12687512	5.8	8.29	-5.59	0.0114	0.1289	NREP	neuronal regeneration related protein
12888183	4.91	6.44	-2.9	1.33e-06	0.0003	NRG2	neuregulin 2
12867595	3.69	5.29	-3.03	0.0255	0.1948	NTN4	netrin 4
12910658	4.76	8.31	-11.67	8.14e-06	0.0012	NUDT11	nudix (nucleoside diphosphate linked moiety X)-type motif 11
12763519	2.94	6.2	-9.6	2.84e-09	8.3e-06	ODF4	outer dense fiber of sperm tails 4
12729983	2.62	6.61	-15.81	0.0003	0.013	OOSP1	oocyte-secreted protein 1
12854397	6.18	7.54	-2.57	0.0011	0.0318	ORC5	origin recognition complex, subunit 5
12798637	5.86	6.91	-2.08	7.3e-06	0.0011	OSBPL10; LOC104972750	oxysterol binding protein-like 10; uncharacterized LOC104972750
12702061	4.05	5.06	-2.02	0.0006	0.0222	OSR1	odd-skipped related transciption factor 1
12782645	4.7	7.28	-5.98	5.05e-08	4.25e-05	PADI6	peptidyl arginine deiminase, type VI
12703330	6.94	8.23	-2.44	0.0192	0.1683	PAIP2B	poly(A) binding protein interacting protein 2B
12876760	5.08	6.42	-2.53	0.0457	0.261	PAM	peptidylglycine alpha-amidating monooxygenase
12861610	7.46	6.34	2.16	0.0005	0.0207	PAN2	PAN2 poly(A) specific ribonuclease subunit
12701126	6.38	8	-3.09	1.07e-05	0.0015	PAPOLG	poly(A) polymerase gamma
12820541	3.71	6.09	-5.19	0.0231	0.1858	PAPSS2	3-phosphoadenosine 5-phosphosulfate synthase 2
12787312	4.29	5.33	-2.05	0.029	0.2073	PARP8	poly (ADP-ribose) polymerase family, member 8
12854043	8.56	10.18	-3.09	8.84e-05	0.0063	PARP12	poly (ADP-ribose) polymerase family, member 12
12709638	3.67	5.63	-3.87	0.0005	0.0186	PCDH8	protocadherin 8
12867502	3.63	4.8	-2.25	0.0011	0.0324	PDE3A	phosphodiesterase 3A, cGMP-inhibited
12878836	4.59	5.81	-2.33	8.45e-05	0.0061	PDE4A	phosphodiesterase 4A, cAMP-specific
12870067	3.96	5.28	-2.5	0.003	0.0576	PDE5A; LOC104968414; LOC104970343	phosphodiesterase 5A, cGMP-specific; cGMP-specific 3,5-cyclic phosphodiesterase; uncharacterized LOC104970343
12789506	5.67	6.96	-2.43	3.36e-05	0.0032	PDE8A	phosphodiesterase 8A
12852106	4.93	6.8	-3.65	0.003	0.0579	PEG10	paternally expressed 10
12707062	6.85	8.36	-2.85	9.53e-05	0.0066	PELI1	pellino E3 ubiquitin protein ligase 1
12770593	4.55	5.59	-2.07	2.8e-05	0.0029	PER1	period circadian clock 1
12725044	4.74	6.03	-2.44	2.58e-05	0.0027	PEX2	peroxisomal biogenesis factor 2
12731671	6.3	7.45	-2.23	2.91e-07	0.0001	PHF21A	PHD finger protein 21A
12904175	6.4	8.41	-4.02	1.2e-07	6.96e-05	PHKA2	phosphorylase kinase, alpha 2 (liver)
12840241	3.94	5.07	-2.18	0.0101	0.1211	PHTF1	putative homeodomain transcription factor 1
12827195	3.75	7.66	-14.96	3.08e-08	3.31e-05	PHYHIPL	phytanoyl-CoA 2-hydroxylase interacting protein-like
12725871	5.79	7.06	-2.42	0.0002	0.0096	PLAG1	pleiomorphic adenoma gene 1
12901148	3.59	6	-5.29	1.71e-06	0.0004	PLAGL1	pleiomorphic adenoma gene-like 1
12755776	5.17	7.66	-5.6	0.0185	0.1652	PLAUR	plasminogen activator, urokinase receptor
12713867	3.37	4.48	-2.15	0.0248	0.1924	PLCB1; LOC101908829	phospholipase C, beta 1 (phosphoinositide-specific); 1-phosphatidylinositol 4,5-bisphosphate phosphodiesterase beta-1-like
12738517	5.49	6.79	-2.46	0.0232	0.1862	PLOD1	procollagen-lysine, 2-oxoglutarate 5-dioxygenase 1
12681884	7.28	5.89	2.62	0.0389	0.2409	PLSCR4	phospholipid scramblase 4
12853232	3.82	4.89	-2.11	0.0426	0.2511	PLXNA4	plexin A4
12898920	5.4	6.7	-2.45	0.0003	0.0149	PNLDC1	poly(A)-specific ribonuclease (PARN)-like domain containing 1
12807934	4.36	5.59	-2.35	0.0027	0.0538	POLI	polymerase (DNA directed) iota
12797985	4.12	6.07	-3.86	2.94e-06	0.0006	PPARG	peroxisome proliferator-activated receptor gamma
12873385	4.55	6.1	-2.92	1.18e-06	0.0003	PPARGC1A	peroxisome proliferator-activated receptor gamma, coactivator 1 alpha
12907420	3.57	4.59	-2.04	0.0001	0.0071	PPEF1	protein phosphatase, EF-hand calcium binding domain 1
12792315	6.4	7.53	-2.18	1.94e-05	0.0023	PPP1R13B	protein phosphatase 1, regulatory subunit 13B
12898973	5.12	6.67	-2.93	0.0001	0.0081	PPP1R14C	protein phosphatase 1, regulatory (inhibitor) subunit 14C
12751650	6.48	7.66	-2.27	0.0002	0.01	PPP1R15A	protein phosphatase 1, regulatory subunit 15A
12842793	4.98	6.46	-2.78	0.0003	0.0139	PRKACB; LOC104972747	protein kinase, cAMP-dependent, catalytic, beta; uncharacterized LOC104972747
12849057	3.36	6.71	-10.23	0.0113	0.1282	PRKAR2B	protein kinase, cAMP-dependent, regulatory, type II, beta
12689668	4.12	5.75	-3.09	0.0002	0.0097	PRKCH	protein kinase C, eta
12707266	6.44	7.74	-2.46	0.0002	0.0099	PRKD3	protein kinase D3
12823748	9.64	8.57	2.1	0.0081	0.107	PROSC	proline synthetase co-transcribed homolog (bacterial)
12809935	6.61	5.19	2.66	0.0005	0.0197	PSTPIP2	proline-serine-threonine phosphatase interacting protein 2
12690173	5.05	7.06	-4.03	1.45e-06	0.0003	RAB2B	RAB2B, member RAS oncogene family
12787774	7.08	8.72	-3.12	9.07e-05	0.0064	RAI14; LOC104976652	retinoic acid induced 14; uncharacterized LOC104976652
12775344	6.98	8.12	-2.2	0.0005	0.0188	RALB	v-ral simian leukemia viral oncogene homolog B
12679648	5.05	6.44	-2.64	0.025	0.1925	RARRES1	retinoic acid receptor responder (tazarotene induced) 1
12828084	4.82	6.1	-2.44	0.0003	0.0154	RASGEF1A	RasGEF domain family, member 1A
12718095	5.9	4.84	2.1	5.26e-05	0.0045	RASSF2	Ras association (RalGDS/AF-6) domain family member 2
12720367	6.92	8.14	-2.32	0.0002	0.009	RBM38	RNA binding motif protein 38
12797483	3.25	4.52	-2.42	0.0103	0.123	RBMS3	RNA binding motif, single stranded interacting protein 3
12893820	6.01	7.38	-2.58	0.0008	0.0262	RFK	riboflavin kinase
12855928	5.23	9.91	-25.59	2.46e-08	3e-05	RGS2	regulator of G-protein signaling 2, 24kDa
12739391	7.3	8.56	-2.4	0.0017	0.0415	RGS2	regulator of G-protein signaling 2; regulator of G-protein signaling 2, 24kDa
12738588	4.43	8.72	-19.63	1.17e-08	2.04e-05	RGS16	regulator of G-protein signaling 16
12777810	6.79	8.59	-3.49	0.0012	0.0336	RHBDD1	rhomboid domain containing 1
12857424	5.03	7.41	-5.22	0.0012	0.0335	RHEBL1	Ras homolog enriched in brain like 1
12758513	5.8	4.8	2	0.0022	0.0476	RHPN2	rhophilin, Rho GTPase binding protein 2
12843671	5	6.35	-2.54	4.49e-05	0.004	RIMKLA	ribosomal modification protein rimK-like family member A
12725753	4.59	5.74	-2.22	8.2e-05	0.0061	RIMS2	regulating synaptic membrane exocytosis 2
12809919	8.89	9.98	-2.13	2.57e-05	0.0027	RIOK3	RIO kinase 3
12858617	5.07	7.53	-5.5	5.63e-07	0.0002	RND1	Rho family GTPase 1
12845319	5.88	6.9	-2.03	0.0136	0.1414	RNF11	ring finger protein 11
12775981	6.39	7.72	-2.51	3.83e-05	0.0035	RNF19B	ring finger protein 19B
12745962	6.51	8.36	-3.61	2.96e-06	0.0006	RNF34	ring finger protein 34, E3 ubiquitin protein ligase
12686004	3.65	5.02	-2.58	4.92e-07	0.0002	ROBO1	roundabout, axon guidance receptor, homolog 1 (Drosophila)
12690836	4.34	5.64	-2.47	1.98e-05	0.0023	RORA; LOC790889	RAR-related orphan receptor A; nuclear receptor ROR-alpha-like
12693575	3.38	5.19	-3.5	1.32e-08	2.15e-05	RPGRIP1	retinitis pigmentosa GTPase regulator interacting protein 1
12898719	4.79	6.55	-3.39	2.16e-05	0.0024	RRAGD	Ras-related GTP binding D
12723232	3.77	5.79	-4.05	4.71e-06	0.0008	RSPO2	R-spondin 2
12850633	3.49	5.23	-3.35	1.52e-06	0.0003	RUNDC3B; LOC104970395; ABCB4	RUN domain containing 3B; RUN domain-containing protein 3B-like; ATP-binding cassette, sub-family B (MDR/TAP), member 4
12723771	6.55	7.59	-2.06	0.0005	0.0193	SAMD12	sterile alpha motif domain containing 12
12891519	4.11	8.03	-15.06	2.87e-06	0.0006	SAXO1	stabilizer of axonemal microtubules 1
12780215	3.51	4.7	-2.28	0.0179	0.1623	SCG2	secretogranin II
12694160	4.08	5.37	-2.44	0.0018	0.043	SCG5	secretogranin V (7B2 protein)
12793211	5.1	6.44	-2.53	5.41e-06	0.0009	SEC23A	Sec23 homolog A (S. cerevisiae)
12870423	5.8	6.92	-2.18	0.0012	0.0335	SEC24D	SEC24 family member D
12851427	2.89	4.67	-3.42	0.0006	0.0215	SEMA3A; LOC104968694	sema domain, immunoglobulin domain (Ig), short basic domain, secreted, (semaphorin) 3A; semaphorin-3A-like
12879220	4.11	5.4	-2.44	0.0115	0.1294	SEMA6A	sema domain, transmembrane domain (TM), and cytoplasmic domain, (semaphorin) 6A
12695131	3.75	7.12	-10.41	0.0395	0.2428	SEMA6D	sema domain, transmembrane domain (TM), and cytoplasmic domain, (semaphorin) 6D
12689173	5.53	6.91	-2.6	0.0004	0.0173	SENP8; LOC100851477	SUMO/sentrin specific peptidase family member 8; sentrin-specific protease 8
12816434	4.27	7.19	-7.58	1.51e-09	6.53e-06	SEPT1	septin 1
12853265	3.46	6.16	-6.49	0.0022	0.0481	SGCE	sarcoglycan, epsilon
12874466	4.71	6.4	-3.23	0.001	0.0293	SGMS2	sphingomyelin synthase 2
12881383	7.68	6.62	2.08	0.0017	0.0413	SH3RF2	SH3 domain containing ring finger 2
12887812	6.05	4.88	2.24	2.67e-05	0.0028	SHROOM1	shroom family member 1
12758667	6.79	8.86	-4.2	9.77e-08	6.11e-05	SIAH1	siah E3 ubiquitin protein ligase 1
12694561	3.19	4.31	-2.17	0.0001	0.0081	SIX1	SIX homeobox 1
12692565	3.27	4.28	-2.03	0.0013	0.0358	SKOR1	SKI family transcriptional corepressor 1
12787593	7.66	8.75	-2.12	0.0001	0.0069	SKP2	S-phase kinase-associated protein 2, E3 ubiquitin protein ligase
12834231	3.47	4.64	-2.25	0.0025	0.0522	SLC6A5	solute carrier family 6 (neurotransmitter transporter), member 5
12825466	3.03	5.73	-6.53	5.28e-07	0.0002	SLC7A2	solute carrier family 7 (cationic amino acid transporter, y+ system), member 2
12905326	4.65	5.98	-2.53	0.0006	0.0215	SLC7A3	solute carrier family 7 (cationic amino acid transporter, y+ system), member 3
12755848	8.81	7.66	2.22	0.001	0.0293	SLC7A5	solute carrier family 7 (amino acid transporter light chain, L system), member 5
12883353	6.95	7.97	-2.02	3.15e-05	0.0031	SLC12A2	solute carrier family 12 (sodium/potassium/chloride transporter), member 2
12822921	3.28	4.51	-2.35	0.0468	0.2645	SLC16A12	solute carrier family 16, member 12
12801442	3.06	5.54	-5.57	7.71e-08	5.23e-05	SLC17A1	solute carrier family 17 (organic anion transporter), member 1
12778525	3.63	5.03	-2.64	0.0052	0.0829	SLC25A12	solute carrier family 25 (aspartate/glutamate carrier), member 12
12822932	6.02	7.06	-2.05	0.0001	0.0077	SLC25A28	solute carrier family 25 (mitochondrial iron transporter), member 28
12843393	7.18	8.36	-2.27	3.84e-05	0.0035	SLC25A44	solute carrier family 25, member 44
12879012	4.62	5.9	-2.42	0.001	0.0308	SLC26A2	solute carrier family 26 (anion exchanger), member 2
12791856	4.29	5.64	-2.55	0.0077	0.1034	SLCO3A1	solute carrier organic anion transporter family, member 3A1
12882107	4.19	5.68	-2.81	0.0004	0.0159	SMAD5	SMAD family member 5
12909398	2.84	3.88	-2.05	0.0274	0.2019	SMARCA1	SWI/SNF related, matrix associated, actin dependent regulator of chromatin, subfamily a, member 1
12866544	3.81	5.38	-2.98	1.71e-07	9.06e-05	SMC1B	structural maintenance of chromosomes 1B
12870283	4.38	6.2	-3.53	1.09e-05	0.0015	SNCA	synuclein, alpha (non A4 component of amyloid precursor)
12796510	6.6	8.54	-3.82	5.81e-08	4.58e-05	SNRK	SNF related kinase
12824307	5.02	6.97	-3.89	3.34e-05	0.0032	SNX25	sorting nexin 25
12765122	6.84	7.91	-2.1	9.54e-05	0.0066	SOCS7	suppressor of cytokine signaling 7
12825497	3.73	6.2	-5.51	0.0054	0.0837	SORBS2	sorbin and SH3 domain containing 2
12837819	4.29	5.56	-2.42	0.0005	0.0207	SORT1	sortilin 1
12854683	4.15	5.4	-2.39	0.0101	0.1215	SOSTDC1	sclerostin domain containing 1
12830642	7.59	8.99	-2.64	0.001	0.0293	SPDYC	speedy/RINGO cell cycle regulator family member C
12693704	6.41	7.75	-2.53	2.51e-05	0.0027	SPG21	spastic paraplegia 21 (autosomal recessive, Mast syndrome)
12764181	3.2	4.39	-2.29	5.3e-05	0.0045	SPOP	speckle-type POZ protein
12745981	4.87	6.62	-3.36	0.0011	0.031	SPRY1	sprouty homolog 1, antagonist of FGF signaling (Drosophila)
12712605	5.86	6.97	-2.16	0.0381	0.2382	SPRY2	sprouty homolog 2 (Drosophila)
12694111	5.13	7.9	-6.81	2.61e-07	0.0001	SQRDL	sulfide quinone reductase-like (yeast)
12826119	3.63	9.17	-46.33	0.0043	0.0738	SRGN	serglycin
12903071	5.48	7.88	-5.29	2.48e-08	3e-05	SRPX	sushi-repeat containing protein, X-linked
12769871	6.37	7.55	-2.28	0.0002	0.0092	SSH2	slingshot protein phosphatase 2
12824769	4.88	7.18	-4.93	0.0016	0.0407	STAR	steroidogenic acute regulatory protein
12781647	3.13	5.03	-3.74	0.0105	0.1236	STAT4; STAT1	signal transducer and activator of transcription 4; signal transducer and activator of transcription 1, 91kDa
12720784	6.18	7.51	-2.51	2.95e-07	0.0001	STK35	serine/threonine kinase 35
12865975	6.74	8.07	-2.53	0.0028	0.0559	STK38L	serine/threonine kinase 38 like
12779317	8.27	9.93	-3.15	0.017	0.1579	STMN1	stathmin 1
12739239	5.5	6.79	-2.44	0.0002	0.009	STX6	syntaxin 6
12710146	8.32	9.47	-2.23	0.0002	0.0094	SUPT20H	suppressor of Ty 20 homolog (S. cerevisiae)
12854336	6.73	5.51	2.34	0.0326	0.2204	SVOPL	SVOP-like
12847721	4.55	7.3	-6.72	1.27e-07	7.21e-05	SYT11	synaptotagmin XI
12831806	4.44	6.36	-3.77	3.46e-06	0.0006	SYTL2	synaptotagmin-like 2
12870553	7.68	9.4	-3.28	3.87e-07	0.0001	TACC3	transforming, acidic coiled-coil containing protein 3
12738808	5.68	6.82	-2.2	0.0015	0.0376	TAF1A	TATA box binding protein (TBP)-associated factor, RNA polymerase I, A, 48kDa
12906927	5.1	6.59	-2.8	0.0006	0.0214	TBC1D8B	TBC1 domain family, member 8B (with GRAM domain)
12909363	5.3	6.36	-2.09	0.044	0.2554	TBC1D8B	TBC1 domain family, member 8B (with GRAM domain)
12898797	5.51	6.91	-2.63	7.23e-06	0.0011	TBPL1	TBP-like 1
12791484	3.62	5.58	-3.88	5.18e-06	0.0009	TCL1A	T-cell leukemia/lymphoma 1A
12889543	6.26	7.27	-2.01	0.0018	0.043	TDRD7	tudor domain containing 7
12866766	7.87	6.75	2.17	1.99e-05	0.0023	TEAD4	TEA domain family member 4
12892571	3.53	5.26	-3.33	1.12e-07	6.67e-05	TEK	TEK tyrosine kinase, endothelial
12707326	4.72	5.75	-2.03	0.0004	0.018	TET3	tet methylcytosine dioxygenase 3
12870667	4.93	5.93	-2	0.0004	0.0167	THAP9	THAP domain containing 9
12899536	5.13	7.34	-4.63	0.032	0.2187	THBS2	thrombospondin 2
12857108	4.54	6.25	-3.26	0.0106	0.1239	TIMP3	TIMP metallopeptidase inhibitor 3
12691334	6.46	7.88	-2.68	9.35e-07	0.0003	TINF2	TERF1 (TRF1)-interacting nuclear factor 2
12779093	7.84	9.86	-4.07	3.77e-05	0.0035	TMEM37	transmembrane protein 37
12783884	6.2	7.23	-2.04	2.8e-05	0.0029	TMEM57; LOC787363	transmembrane protein 57; macoilin-like
12852253	4.58	5.63	-2.07	0.0101	0.1211	TMEM60	transmembrane protein 60
12762208	4.46	6.59	-4.36	7.64e-07	0.0002	TMEM106A	transmembrane protein 106A
12814535	4.16	5.2	-2.06	0.0069	0.0972	TMEM159	transmembrane protein 159
12777920	4.38	6.71	-5.04	2.45e-07	0.0001	TMEM163	transmembrane protein 163
12849348	4.09	6.92	-7.12	0.0124	0.1347	TMEM176A	transmembrane protein 176A
12855804	4.79	6.87	-4.22	0.0466	0.2637	TMEM176B	transmembrane protein 176B
12905536	6.32	8.33	-4.04	2.05e-05	0.0024	TMEM185A; LOC100851441	transmembrane protein 185A; transmembrane protein 185A-like
12745115	5.1	6.55	-2.73	5.19e-05	0.0044	TMEM233	transmembrane protein 233
12856674	4.41	6.06	-3.15	0.0019	0.0445	TMTC2; LOC100851073	transmembrane and tetratricopeptide repeat containing 2; transmembrane and TPR repeat-containing protein 2-like
12765039	5.67	7.1	-2.68	0.0002	0.0119	TNFAIP1	tumor necrosis factor, alpha-induced protein 1 (endothelial)
12857267	5.35	6.55	-2.29	0.0425	0.2511	TNFRSF1A	tumor necrosis factor receptor superfamily, member 1A
12730178	3.47	5.29	-3.52	0.0166	0.1561	TPH1	tryptophan hydroxylase 1
12863986	6.9	7.92	-2.03	0.011	0.1264	TPI1	triosephosphate isomerase 1
12834100	5.25	6.73	-2.77	0.0009	0.0274	TRIM64	tripartite motif containing 64
12829092	4.41	6.61	-4.6	6.52e-08	4.82e-05	TRIM77	tripartite motif containing 77
12894284	5.13	6.22	-2.13	1.5e-05	0.002	TRPM6	transient receptor potential cation channel, subfamily M, member 6
12711702	5.86	8.78	-7.58	0.0008	0.0255	TSC22D1	TSC22 domain family, member 1
12872019	6.1	7.75	-3.14	2.56e-05	0.0027	TSPAN5	tetraspanin 5
12910200	5.09	7.77	-6.39	5.7e-06	0.001	TSPAN7	tetraspanin 7
12800934	9.36	10.47	-2.16	0.0039	0.0695	TUBB2B; LOC100295973	tubulin, beta 2B class IIb; tubulin beta-2A chain
12897169	5.6	6.8	-2.29	0.0007	0.0232	TUBE1	tubulin, epsilon 1
12765078	6.47	7.62	-2.21	0.0001	0.007	TUBG2	tubulin, gamma 2
12814830	4.76	5.77	-2.01	0.0019	0.0441	TVP23A; LOC101909845	trans-golgi network vesicle protein 23 homolog A (S. cerevisiae); uncharacterized LOC101909845
12808401	5.43	6.52	-2.12	1.72e-05	0.0021	TWSG1	twisted gastrulation BMP signaling modulator 1
12870973	7.23	8.8	-2.98	0.0377	0.2371	UCHL1	ubiquitin carboxyl-terminal esterase L1 (ubiquitin thiolesterase)
12841542	9.42	8.27	2.21	0.0021	0.0471	UGT1A1; UGT1A6	UDP glucuronosyltransferase 1 family, polypeptide A1; UDP glucuronosyltransferase 1 family, polypeptide A6
12886305	6.35	8.63	-4.86	4.12e-08	3.65e-05	UHRF1	ubiquitin-like with PHD and ring finger domains 1
12678746	4.17	7	-7.13	0.0086	0.1105	UPK1B	uroplakin 1B
12844960	8.43	9.59	-2.23	4.52e-05	0.004	USP1	ubiquitin specific peptidase 1
12732418	6.39	7.96	-2.97	3.1e-06	0.0006	USP2	ubiquitin specific peptidase 2
12695730	4.63	5.96	-2.52	0.0004	0.016	USP3	ubiquitin specific peptidase 3
12682909	3.96	5.51	-2.94	1.77e-08	2.7e-05	USP13	ubiquitin specific peptidase 13 (isopeptidase T-3)
12761489	6.27	7.82	-2.92	5.7e-07	0.0002	USP36	ubiquitin specific peptidase 36
12813454	6.23	7.56	-2.52	0.0001	0.0085	USP42; LOC100850906	ubiquitin specific peptidase 42; ubiquitin carboxyl-terminal hydrolase 42-like
12866332	3.25	4.34	-2.12	8.35e-06	0.0013	USP44	ubiquitin specific peptidase 44
12874296	5.24	6.33	-2.13	0.0002	0.0108	USP46	ubiquitin specific peptidase 46
12713136	7.66	8.74	-2.11	0.0005	0.0191	USPL1	ubiquitin specific peptidase like 1
12877198	3.67	9.13	-44.15	0.019	0.1675	VCAN; LOC101909176	versican; versican core protein
12900682	2.54	4.03	-2.82	0.0111	0.1272	VNN1	vanin 1
12712647	7.54	9.08	-2.92	4.19e-06	0.0008	WASF3	WAS protein family, member 3
12762037	8.47	7.43	2.06	0.0108	0.1251	WBP2	WW domain binding protein 2
12904828	7.81	6.57	2.36	0.0117	0.1301	WBP5	WW domain binding protein 5
12790112	6.62	8.09	-2.77	6.02e-06	0.001	WDR20	WD repeat domain 20
12790034	5.35	6.56	-2.3	0.0001	0.0069	WDR76	WD repeat domain 76
12779661	6.26	8	-3.36	1.2e-06	0.0003	WDSUB1; LOC101909166	WD repeat, sterile alpha motif and U-box domain containing 1; uncharacterized LOC101909166
12850449	4.28	7.82	-11.62	3.99e-08	3.65e-05	WEE2	WEE1 homolog 2 (S. pombe)
12903280	9.05	7.66	2.61	0.0009	0.0288	XPNPEP2	X-prolyl aminopeptidase (aminopeptidase P) 2, membrane-bound
12772669	7.08	9.28	-4.58	3.36e-06	0.0006	YBX2	Y box binding protein 2
12860942	5.91	7.61	-3.26	0.0013	0.0348	YBX3	Y box binding protein 3
12872171	5.36	8.25	-7.44	3.48e-07	0.0001	ZAR1	zygote arrest 1
12710621	5.17	8.49	-9.99	2.64e-09	8.3e-06	ZAR1L	zygote arrest 1-like
12686411	5.26	6.32	-2.08	0.011	0.1264	ZBTB38	zinc finger and BTB domain containing 38
12699554	5.31	6.54	-2.35	6.88e-06	0.0011	ZBTB43	zinc finger and BTB domain containing 43
12727672	4.14	5.3	-2.24	0.0007	0.0248	ZC3H12C	zinc finger CCCH-type containing 12C
12893567	7.39	9.4	-4.01	4.48e-06	0.0008	ZCCHC6	zinc finger, CCHC domain containing 6
12758234	5.83	7.45	-3.07	0.0005	0.0198	ZCCHC14	zinc finger, CCHC domain containing 14
12751504	6.92	5.78	2.19	0.0182	0.1641	ZFP1	ZFP1 zinc finger protein
12696392	6.53	8.9	-5.17	2.74e-06	0.0005	ZFYVE1	zinc finger, FYVE domain containing 1
12909107	2.69	4.66	-3.93	5.09e-07	0.0002	ZNF41	zinc finger protein 41
12910670	4.59	5.75	-2.24	0.0025	0.0523	ZNF280C; LOC100850565	zinc finger protein 280C; uncharacterized LOC100850565
12779047	3.25	5.95	-6.5	0.0105	0.1235	ZNF385B	zinc finger protein 385B
12777199	6.84	8.26	-2.67	0.0009	0.0276	ZNF436	zinc finger protein 436
12890349	5.13	6.79	-3.17	1.41e-05	0.0019	ZNF462	zinc finger protein 462
12748520	9.23	8.17	2.09	0.0041	0.071	ZNF614	zinc finger protein 614
12815160	5.41	9.21	-13.93	1.07e-07	6.53e-05	ZP2	zona pellucida glycoprotein 2 (sperm receptor)
12811279	5.41	7.33	-3.78	3.14e-05	0.0031	ZP3	zona pellucida glycoprotein 3 (sperm receptor)
12827591	5.85	9.65	-13.97	2.63e-06	0.0005	ZP4	zona pellucida glycoprotein 4
12913601	5.63	4.47	2.24	0.0021	0.0467
12912039	4.61	3.23	2.6	0.0072	0.0997
12912199	6.39	4.51	3.67	0.0069	0.0973
12912095	4.56	3.29	2.4	0.0186	0.1656
12912609	4.42	2.87	2.93	0.0235	0.1872
12912779	3.58	4.93	-2.55	4.98e-06	0.0009
12913425	5.47	4.44	2.03	0.0068	0.0963
12913183	3.94	6.43	-5.61	2.2e-07	0.0001
12914089	5.2	3.54	3.16	0.0119	0.1319
12913691	4.1	3.07	2.04	5.3e-05	0.0045
12913697	6.42	4.95	2.76	0.0041	0.0709
12913783	6.16	4.97	2.28	0.0014	0.0374
12913849	5.49	4.48	2.01	0.0498	0.2729
12913931	6.15	4.63	2.87	0.0008	0.0258
12912011	5.12	3.94	2.26	0.0176	0.1605
12914277	4.73	5.87	-2.21	0.0008	0.0251
12914377	5.6	4.44	2.24	0.0042	0.0726
12914655	4.61	5.95	-2.54	0.0013	0.0348
12914885	6.66	8.13	-2.76	1.16e-05	0.0016
12915021	6.32	7.46	-2.21	0.0018	0.0431
12915351	3.36	6.52	-8.95	0.011	0.1264
12915389	3.53	5.55	-4.07	0.015	0.1481
12913677	3.99	2.71	2.44	0.0203	0.1738
12911923	5.62	6.78	-2.23	5.71e-05	0.0047
12896736	3.08	4.49	-2.64	0.0311	0.2155
12911781	8.48	9.71	-2.34	0.0113	0.1282
12898323	4.96	6.25	-2.45	0.0005	0.0188
12773121	5.97	4.37	3.04	0.0121	0.133
12899045	3.64	6.17	-5.8	0.0006	0.0228
12803328	3.34	4.94	-3.03	0.0119	0.1319
12902152	5.24	7.2	-3.89	1.61e-05	0.002
12915409	2.85	7.61	-26.94	2.17e-10	2.65e-06
12726358	2.89	5.41	-5.73	0.0004	0.0173
12725344	6.69	9.91	-9.28	4e-06	0.0007
12721580	6.84	10.45	-12.21	6.15e-07	0.0002
12831705	6.6	7.61	-2	0.0026	0.0529
12911917	6.15	5.09	2.09	0.0011	0.032
12859255	3.43	5.98	-5.84	0.0004	0.0173
12896617	4.07	8.07	-16.01	0.0432	0.2523
12694790	8.18	9.58	-2.64	0.0001	0.0079
12869567	6.81	5.75	2.08	0.005	0.08
12693139	5.95	4.68	2.42	0.0004	0.0184
12910686	3.23	4.27	-2.05	0.0345	0.2278
12911335	2.76	4.62	-3.64	0.0023	0.0492
12911625	2.81	4.38	-2.96	0.0013	0.0345
12911753	5.49	3.86	3.1	0.0011	0.0315
12911757	5.51	6.55	-2.07	0.0438	0.2546
12911777	5.31	4.21	2.15	0.0374	0.2363
12876092	7.92	10.3	-5.21	8.63e-06	0.0013
12915595	4.78	3.6	2.28	0.0007	0.0236
